# Supplementary material for: Genome-Wide Analysis of bZIP Transcription Factor Family and Its Expression in Graft Healing of Soapberry (Sapindus mukorossi Gaertn.)
Source: Int J Mol Sci. 2025 May 19;26(10):4862. doi: 10.3390/ijms26104862 (PMC12111899; doi:10.3390/ijms26104862)
Supplement: Supplementary file 1 [file ijms-26-04862-s001.zip]

Archive with 7 entries (6 files):
- ijms-3541448-supplementary/
- ijms-3541448-supplementary/Table S1. SmbZIP gene family protein properties.xlsx
- ijms-3541448-supplementary/Table S2. KaKs ratio of SmbZIPs replication gene pairs.xlsx
- ijms-3541448-supplementary/Table S3. bZIP gene homology analysis between 4 representative plants and Soapberry.xlsx
- ijms-3541448-supplementary/Table S4. Predictive transcription factor (TFs) of SmbZIPs.xlsx
- ijms-3541448-supplementary/Table S5. Predicted cis-regulatory elements in the SmbZIP promoter region.xlsx
- ijms-3541448-supplementary/Table S6. Primer in RT-qpcr.xlsx
