# Supplementary material for: Genome-Wide Analysis of bZIP Transcription Factor Family and Its Expression in Graft Healing of Soapberry (Sapindus mukorossi Gaertn.)
Source: Int J Mol Sci. 2025 May 19;26(10):4862. doi: 10.3390/ijms26104862 (PMC12111899; doi:10.3390/ijms26104862)
Supplement: Supplementary file 1 [file ijms-26-04862-s001.zip › ijms-3541448-supplementary/Table S1. SmbZIP gene family protein properties.xlsx]

## Sheet: bZIP_pep_ProteinPara
Table S1. SmbZIP gene family protein properties
Gene Name	Chr.	Protein ID	CDS Length(bp)	Protein Length(aa)	Predicted Subcellular Localization	Molecular Weight(kDa)	Theoretical pI	Instability Index	Aliphatic Index	Grand Average of Hydropathicity
SmbZIP1	1	Samuk01G0048100.1	1314	437	Nucleus	46.9637	6.65	63.68	57.03	-0.828
SmbZIP2	2	Samuk02G0062400.1	843	280	Nucleus	31.2231	5.08	40.78	70.71	-0.676
SmbZIP3	2	Samuk02G0063200.1	843	280	Nucleus	31.2933	5.24	39.33	71.07	-0.692
SmbZIP4	2	Samuk02G0102300.1	1614	537	Nucleus	62.0171	6.84	56.39	81.14	-0.685
SmbZIP5	2	Samuk02G0103900.1	1086	361	Nucleus	40.9572	6.42	60.37	82.77	-0.517
SmbZIP6	2	Samuk02G0134900.1	432	143	Nucleus	16.9612	8.64	61.75	87.13	-0.75
SmbZIP7	2	Samuk02G0173400.1	723	240	Nucleus	27.7286	9.63	62.47	83.21	-0.346
SmbZIP8	2	Samuk02G0187400.1	936	311	Nucleus	34.0593	9.33	62.27	48.1	-0.928
SmbZIP9	2	Samuk02G0257400.1	1506	501	Nucleus	55.5803	7.08	56.79	76.05	-0.562
SmbZIP10	2	Samuk02G0257600.1	1053	350	Nucleus	39.4607	6.15	61.01	77.97	-0.728
SmbZIP11	3	Samuk03G0096300.1	1287	428	Nucleus	46.3975	6.18	53.91	64.74	-0.785
SmbZIP12	3	Samuk03G0193800.1	438	145	Nucleus	16.5548	7.86	56.81	81.31	-0.692
SmbZIP13	5	Samuk05G0132900.1	624	207	Nucleus	23.848	7.13	54.72	90.43	-0.724
SmbZIP14	6	Samuk06G0126800.1	1974	657	Nucleus	71.3452	6.94	49.43	73.12	-0.487
SmbZIP15	6	Samuk06G0127200.1	1476	491	Nucleus	54.4049	8.69	55.69	78.96	-0.552
SmbZIP16	7	Samuk07G0087500.1	744	247	Nucleus	27.7481	8.46	58.76	72.67	-0.762
SmbZIP17	9	Samuk09G0105700.1	1251	416	Nucleus	45.766	7.02	57.69	57	-0.841
SmbZIP18	9	Samuk09G0116700.1	615	204	Nucleus	23.5331	5.87	58.74	79.36	-0.817
SmbZIP19	10	Samuk10G0111000.1	1350	449	Nucleus	49.5877	5.99	62.85	70.67	-0.639
SmbZIP20	10	Samuk10G0147000.1	2091	696	Nucleus	76.6856	5.74	52.24	77.4	-0.399
SmbZIP21	11	Samuk11G0029800.1	495	164	Nucleus	18.4889	6.3	67.58	77.99	-0.536
SmbZIP22	12	Samuk12G0138100.1	504	167	Nucleus	18.3312	9.51	70.06	60.84	-1.163
SmbZIP23	12	Samuk12G0159000.1	1026	341	Nucleus	37.7584	5.95	54.13	57.24	-0.898
SmbZIP24	13	Samuk13G0000400.1	525	174	Nucleus	19.9161	9.36	52	72.82	-1.097
SmbZIP25	13	Samuk13G0014500.1	381	126	Nucleus	14.6189	9.87	75.45	72.78	-0.93
SmbZIP26	13	Samuk13G0110800.1	1059	352	Nucleus	38.6416	6.42	54.2	57.13	-0.87
SmbZIP27	14	Samuk14G0028400.1	1089	362	Nucleus	40.9415	6.42	47.73	76.6	-0.464
SmbZIP28	14	Samuk14G0074700.1	555	184	Nucleus	21.3589	10.01	67.64	72.07	-0.83
SmbZIP29	14	Samuk14G0111800.1	522	173	Nucleus	19.5432	6.83	63.2	76.71	-0.463
SmbZIP30	14	Samuk14G0111900.1	348	115	Nucleus	13.3	10.24	73.98	96.78	-0.521
SmbZIP31	14	Samuk14G0123900.1	729	242	Nucleus	27.1432	9.82	64.35	79.79	-0.74
