# Supplementary material for: Genome-Wide Analysis of bZIP Transcription Factor Family and Its Expression in Graft Healing of Soapberry (Sapindus mukorossi Gaertn.)
Source: Int J Mol Sci. 2025 May 19;26(10):4862. doi: 10.3390/ijms26104862 (PMC12111899; doi:10.3390/ijms26104862)
Supplement: Supplementary file 1 [file ijms-26-04862-s001.zip › ijms-3541448-supplementary/Table S2. KaKs ratio of SmbZIPs replication gene pairs.xlsx]

## Sheet: Sheet1
Table S2. Ka/Ks ratio of SmbZIPs replication gene pairs
Seq_1	Seq_2	Ka	Ks	Ka_Ks	EffectiveLen	AverageS-sites	AverageN-sites	cN	cS	pN	pS	Note
Segmental duplicated gene pairs
SmbZIP1	SmbZIP11	0.432173	1.34191	0.322059	1116	261.333	854.667	280.75	163.25	0.328491	0.624681
SmbZIP6	SmbZIP28	0.447335	1.65583	0.270157	420	95.25	324.75	109.417	63.5833	0.336926	0.667542
SmbZIP7	SmbZIP29	0.4346	NaN	NaN	462	94.9167	367.083	121.083	71.9167	0.329852	0.757682	High Sequence Divergence Value (pS>=0.75)
SmbZIP8	SmbZIP31	0.628138	1.75039	0.358856	621	146.167	474.833	202	99	0.425412	0.677309
SmbZIP10	SmbZIP17	0.212979	1.579	0.134882	939	221.667	717.333	133	146	0.185409	0.658647
SmbZIP12	SmbZIP25	0.624327	NaN	NaN	300	65	235	99.5833	52.4167	0.423759	0.80641	High Sequence Divergence Value (pS>=0.75)
SmbZIP13	SmbZIP18	0.221796	0.963793	0.230128	549	121.5	427.5	82.0833	65.9167	0.192008	0.542524
SmbZIP16	SmbZIP18	0.257365	1.44443	0.178177	465	96.25	368.75	80.3333	61.6667	0.217853	0.640693
SmbZIP21	SmbZIP29	0.464122	2.30063	0.201736	480	102.667	377.333	130.583	73.4167	0.346069	0.715097
Tandem duplicated gene pairs
SmbZIP2	SmbZIP3	0.00778318	0.00778318	0.00778318	840	194.25	645.75	5	3	0.00774293	0.015444
SmbZIP29	SmbZIP30	0.467314	0.757204	0.617158	234	59.0833	174.917	60.8333	28.1667	0.347785	0.476728
