# Supplementary material for: Genome-Wide Analysis of bZIP Transcription Factor Family and Its Expression in Graft Healing of Soapberry (Sapindus mukorossi Gaertn.)
Source: Int J Mol Sci. 2025 May 19;26(10):4862. doi: 10.3390/ijms26104862 (PMC12111899; doi:10.3390/ijms26104862)
Supplement: Supplementary file 1 [file ijms-26-04862-s001.zip › ijms-3541448-supplementary/Table S3. bZIP gene homology analysis between 4 representative plants and Soapberry.xlsx]

## Sheet: Sheet1
Table S3. bZIP gene homology analysis between 4 representative plants and Soapberry
Species Gene name	A. thaliana	O. sativa	V. vinifera	M. domestica
SmbZIP1	○	○	○	○
SmbZIP2	╳	╳	╳	○
SmbZIP3	╳	○	○	○
SmbZIP4	╳	╳	○	○
SmbZIP5	╳	╳	○	○
SmbZIP6	○	○	○	○
SmbZIP7	○	╳	○	○
SmbZIP8	○	○	○	○
SmbZIP9	○	○	○	○
SmbZIP10	○	○	○	○
SmbZIP11	○	○	○	○
SmbZIP12	○	○	○	○
SmbZIP13	○	○	○	○
SmbZIP14	╳	╳	╳	╳
SmbZIP15	╳	○	╳	○
SmbZIP16	○	○	○	○
SmbZIP17	○	○	○	○
SmbZIP18	○	╳	○	○
SmbZIP19	╳	╳	╳	○
SmbZIP20	○	╳	○	○
SmbZIP21	○	╳	○	○
SmbZIP22	○	○	○	○
SmbZIP23	○	╳	○	○
SmbZIP24	○	╳	╳	○
SmbZIP25	○	╳	○	╳
SmbZIP26	╳	╳	╳	╳
SmbZIP27	○	○	○	○
SmbZIP28	○	○	○	○
SmbZIP29	○	╳	○	○
SmbZIP30	╳	╳	╳	╳
SmbZIP31	○	○	╳	○
13	22	16	27	23
Note:a conjugated gene pair is denoted by ○, while a non-conjugated gene pair is denoted by ╳.
