# Supplementary material for: Genome-Wide Analysis of bZIP Transcription Factor Family and Its Expression in Graft Healing of Soapberry (Sapindus mukorossi Gaertn.)
Source: Int J Mol Sci. 2025 May 19;26(10):4862. doi: 10.3390/ijms26104862 (PMC12111899; doi:10.3390/ijms26104862)
Supplement: Supplementary file 1 [file ijms-26-04862-s001.zip › ijms-3541448-supplementary/Table S4. Predictive transcription factor (TFs) of SmbZIPs.xlsx]

## Sheet: scan_final
Table S4. Predictive transcription factor (TFs) of SmbZIPs
Gene name	TFs	Gene name	Start	Stop	Strand	P-value	Matched sequence
AT1G30210	TCP	SmbZIP22	1684	1695	-	1.54e-08	GTTGGGACCACC
AT1G49480	B3	SmbZIP7	1413	1427	+	9.26e-08	GAAAAAAAAAAAAAA
AT1G49480	B3	SmbZIP10	785	799	-	9.26e-08	GAAAAAAAAAAAAAA
AT1G49480	B3	SmbZIP10	998	1012	-	9.26e-08	GAAAAAAAAAAAAAA
AT1G49480	B3	SmbZIP12	1632	1646	-	9.26e-08	GAAAAAAAAAAAAAA
AT1G49480	B3	SmbZIP17	1158	1172	+	9.26e-08	GAAAAAAAAAAAAAA
AT1G49480	B3	SmbZIP19	1799	1813	+	9.26e-08	GAAAAAAAAAAAAAA
AT1G49480	B3	SmbZIP21	1577	1591	-	9.26e-08	GAAAAAAAAAAAAAA
AT1G51600	GATA	SmbZIP31	1869	1887	+	4.55e-09	CATCCTCCTCACCATCATC
AT1G51600	GATA	SmbZIP31	1872	1890	+	1.42e-08	CCTCCTCACCATCATCATC
AT1G51700	Dof	SmbZIP1	886	906	+	1.18e-08	AAAAAGAAAAAGAAAAAGAAA
AT1G51700	Dof	SmbZIP18	1077	1097	+	1.9e-08	AAAAAAAAAAAGGAAAAAAAA
AT1G53230	TCP	SmbZIP22	1683	1695	-	1.75e-08	GTTGGGACCACCA
AT1G64620	Dof	SmbZIP18	1076	1094	+	2.6e-08	AAAAAAAAAAAAGGAAAAA
AT1G69570	Dof	SmbZIP1	1100	1126	+	1.49e-08	TTTTTTCTTTTTCTTTTTTTTTGCATT
AT1G69570	Dof	SmbZIP1	883	909	-	1.92e-10	TTTTTTCTTTTTCTTTTTCTTTTTTTA
AT1G69570	Dof	SmbZIP17	228	254	+	8.03e-08	ATTTTACTTTTATTCTTTTTTTTTTAT
AT1G72050	C2H2	SmbZIP6	1661	1679	+	8.85e-08	CCCCCACCTCCACCACCTT
AT1G75490	ERF	SmbZIP6	1664	1678	+	6.81e-08	CCACCTCCACCACCT
AT1G77200	ERF	SmbZIP6	1306	1319	+	8.25e-08	CCACCGACAAACTC
AT1G77640	ERF	SmbZIP12	1312	1332	-	3.19e-08	GCGAGTGGTGGTGTCGGTGTT
AT2G01570	GRAS	SmbZIP19	1915	1934	-	9.19e-08	AAGAGAGAGAGAGAAGAAGA
AT2G01570	GRAS	SmbZIP22	1950	1969	-	5.64e-08	GAGAGGGAGAGAGAAGGAGA
AT2G01570	GRAS	SmbZIP23	1379	1398	-	2.35e-08	GAGAGAGAGACAGAGAGAGA
AT2G01570	GRAS	SmbZIP23	1385	1404	-	7.49e-08	GAGAGAGAGAGAGAGACAGA
AT2G01570	GRAS	SmbZIP23	1931	1950	-	3.37e-08	GAGAGAGAGAGAGAAGGGGG
AT2G01570	GRAS	SmbZIP26	1933	1952	-	9.02e-08	GAGAGAGAGAGAGAGAGAGG
AT2G01930	BBR-BPC	SmbZIP9	1597	1620	+	3.07e-08	AGGAGAGAAAGCAAGAGATAGAGA
AT2G01930	BBR-BPC	SmbZIP9	1599	1622	+	1.45e-08	GAGAGAAAGCAAGAGATAGAGACA
AT2G01930	BBR-BPC	SmbZIP10	1534	1557	-	2.41e-08	GAGAGAGAGAGAGAAGATAAGTGC
AT2G01930	BBR-BPC	SmbZIP10	1536	1559	-	8.06e-08	AAGAGAGAGAGAGAGAAGATAAGT
AT2G01930	BBR-BPC	SmbZIP10	1538	1561	-	6.74e-08	AAAAGAGAGAGAGAGAGAAGATAA
AT2G01930	BBR-BPC	SmbZIP10	1540	1563	-	5.71e-08	AAAAAAGAGAGAGAGAGAGAAGAT
AT2G01930	BBR-BPC	SmbZIP10	1542	1565	-	1.43e-08	AAAAAAAAGAGAGAGAGAGAGAAG
AT2G01930	BBR-BPC	SmbZIP10	1544	1567	-	5.52e-09	AAAAAAAAAAGAGAGAGAGAGAGA
AT2G01930	BBR-BPC	SmbZIP10	1546	1569	-	7.04e-08	AAAAAAAAAAAAGAGAGAGAGAGA
AT2G01930	BBR-BPC	SmbZIP13	1957	1980	-	3.9e-08	GAGAGGACAAGAGAGAAAGAGACA
AT2G01930	BBR-BPC	SmbZIP13	1959	1982	-	2.35e-09	GAGAGAGGACAAGAGAGAAAGAGA
AT2G01930	BBR-BPC	SmbZIP13	1961	1984	-	1.02e-08	GAGAGAGAGGACAAGAGAGAAAGA
AT2G01930	BBR-BPC	SmbZIP16	740	763	+	7.65e-09	AAGAAAAATAGGGAGAGAGAGAGA
AT2G01930	BBR-BPC	SmbZIP16	742	765	+	2.09e-08	GAAAAATAGGGAGAGAGAGAGAGG
AT2G01930	BBR-BPC	SmbZIP16	744	767	+	2.04e-09	AAAATAGGGAGAGAGAGAGAGGGA
AT2G01930	BBR-BPC	SmbZIP16	746	769	+	3.75e-10	AATAGGGAGAGAGAGAGAGGGACA
AT2G01930	BBR-BPC	SmbZIP16	748	771	+	1.73e-08	TAGGGAGAGAGAGAGAGGGACATG
AT2G01930	BBR-BPC	SmbZIP16	750	773	+	4.43e-09	GGGAGAGAGAGAGAGGGACATGGA
AT2G01930	BBR-BPC	SmbZIP16	752	775	+	8.75e-09	GAGAGAGAGAGAGGGACATGGAAG
AT2G01930	BBR-BPC	SmbZIP19	1909	1932	-	3.92e-09	GAGAGAGAGAGAAGAAGAGCCAGT
AT2G01930	BBR-BPC	SmbZIP19	1911	1934	-	4.11e-09	AAGAGAGAGAGAGAAGAAGAGCCA
AT2G01930	BBR-BPC	SmbZIP19	1913	1936	-	8.91e-08	TAAAGAGAGAGAGAGAAGAAGAGC
AT2G01930	BBR-BPC	SmbZIP19	1915	1938	-	3.21e-09	AATAAAGAGAGAGAGAGAAGAAGA
AT2G01930	BBR-BPC	SmbZIP19	1917	1940	-	4.97e-08	GAAATAAAGAGAGAGAGAGAAGAA
AT2G01930	BBR-BPC	SmbZIP19	1919	1942	-	1.46e-09	GAGAAATAAAGAGAGAGAGAGAAG
AT2G01930	BBR-BPC	SmbZIP19	1921	1944	-	1.78e-09	TAGAGAAATAAAGAGAGAGAGAGA
AT2G01930	BBR-BPC	SmbZIP22	1946	1969	-	4.85e-09	GAGAGGGAGAGAGAAGGAGAATAG
AT2G01930	BBR-BPC	SmbZIP22	1948	1971	-	8.04e-10	GAGAGAGGGAGAGAGAAGGAGAAT
AT2G01930	BBR-BPC	SmbZIP22	1950	1973	-	2.18e-11	GAGAGAGAGGGAGAGAGAAGGAGA
AT2G01930	BBR-BPC	SmbZIP22	1952	1975	-	3.72e-10	TAGAGAGAGAGGGAGAGAGAAGGA
AT2G01930	BBR-BPC	SmbZIP22	1954	1977	-	2.09e-11	GATAGAGAGAGAGGGAGAGAGAAG
AT2G01930	BBR-BPC	SmbZIP22	1956	1979	-	1.23e-11	CAGATAGAGAGAGAGGGAGAGAGA
AT2G01930	BBR-BPC	SmbZIP22	1958	1981	-	5.71e-10	AACAGATAGAGAGAGAGGGAGAGA
AT2G01930	BBR-BPC	SmbZIP22	1960	1983	-	9.16e-08	ATAACAGATAGAGAGAGAGGGAGA
AT2G01930	BBR-BPC	SmbZIP23	1371	1394	-	3.24e-08	GAGAGACAGAGAGAGAAAAATGAA
AT2G01930	BBR-BPC	SmbZIP23	1373	1396	-	8.48e-08	GAGAGAGACAGAGAGAGAAAAATG
AT2G01930	BBR-BPC	SmbZIP23	1375	1398	-	8.71e-11	GAGAGAGAGACAGAGAGAGAAAAA
AT2G01930	BBR-BPC	SmbZIP23	1377	1400	-	1.69e-12	GAGAGAGAGAGACAGAGAGAGAAA
AT2G01930	BBR-BPC	SmbZIP23	1379	1402	-	4.84e-11	GAGAGAGAGAGAGACAGAGAGAGA
AT2G01930	BBR-BPC	SmbZIP23	1381	1404	-	5.75e-14	GAGAGAGAGAGAGAGACAGAGAGA
AT2G01930	BBR-BPC	SmbZIP23	1383	1406	-	2.01e-11	TAGAGAGAGAGAGAGAGACAGAGA
AT2G01930	BBR-BPC	SmbZIP23	1385	1408	-	5.38e-11	TATAGAGAGAGAGAGAGAGACAGA
AT2G01930	BBR-BPC	SmbZIP23	1387	1410	-	1.59e-09	TATATAGAGAGAGAGAGAGAGACA
AT2G01930	BBR-BPC	SmbZIP23	1389	1412	-	3.14e-09	TATATATAGAGAGAGAGAGAGAGA
AT2G01930	BBR-BPC	SmbZIP23	1391	1414	-	5.43e-08	TATATATATAGAGAGAGAGAGAGA
AT2G01930	BBR-BPC	SmbZIP23	1927	1950	-	5.67e-08	GAGAGAGAGAGAGAAGGGGGAGTT
AT2G01930	BBR-BPC	SmbZIP23	1929	1952	-	2.09e-09	GAGAGAGAGAGAGAGAAGGGGGAG
AT2G01930	BBR-BPC	SmbZIP23	1931	1954	-	4.95e-12	GAGAGAGAGAGAGAGAGAAGGGGG
AT2G01930	BBR-BPC	SmbZIP23	1933	1956	-	6.65e-13	GAGAGAGAGAGAGAGAGAGAAGGG
AT2G01930	BBR-BPC	SmbZIP23	1935	1958	-	1.16e-13	GAGAGAGAGAGAGAGAGAGAGAAG
AT2G01930	BBR-BPC	SmbZIP23	1937	1960	-	8.97e-16	GAGAGAGAGAGAGAGAGAGAGAGA
AT2G01930	BBR-BPC	SmbZIP23	1939	1962	-	8.97e-16	GAGAGAGAGAGAGAGAGAGAGAGA
AT2G01930	BBR-BPC	SmbZIP23	1941	1964	-	3.22e-14	CAGAGAGAGAGAGAGAGAGAGAGA
AT2G01930	BBR-BPC	SmbZIP23	1943	1966	-	6.11e-13	AACAGAGAGAGAGAGAGAGAGAGA
AT2G01930	BBR-BPC	SmbZIP23	1945	1968	-	8.3e-11	GGAACAGAGAGAGAGAGAGAGAGA
AT2G01930	BBR-BPC	SmbZIP23	1947	1970	-	9.66e-12	GAGGAACAGAGAGAGAGAGAGAGA
AT2G01930	BBR-BPC	SmbZIP23	1949	1972	-	1.71e-08	AAGAGGAACAGAGAGAGAGAGAGA
AT2G01930	BBR-BPC	SmbZIP23	1951	1974	-	1.74e-08	AAAAGAGGAACAGAGAGAGAGAGA
AT2G01930	BBR-BPC	SmbZIP26	1921	1944	-	2.34e-08	GAGAGAGAGAGGGGAGGGGGGAGT
AT2G01930	BBR-BPC	SmbZIP26	1923	1946	-	5.91e-10	GAGAGAGAGAGAGGGGAGGGGGGA
AT2G01930	BBR-BPC	SmbZIP26	1925	1948	-	4.42e-10	GAGAGAGAGAGAGAGGGGAGGGGG
AT2G01930	BBR-BPC	SmbZIP26	1927	1950	-	1.12e-10	GAGAGAGAGAGAGAGAGGGGAGGG
AT2G01930	BBR-BPC	SmbZIP26	1929	1952	-	7.11e-12	GAGAGAGAGAGAGAGAGAGGGGAG
AT2G01930	BBR-BPC	SmbZIP26	1931	1954	-	4.03e-14	GAGAGAGAGAGAGAGAGAGAGGGG
AT2G01930	BBR-BPC	SmbZIP26	1933	1956	-	3.88e-13	TAGAGAGAGAGAGAGAGAGAGAGG
AT2G01930	BBR-BPC	SmbZIP26	1935	1958	-	1.29e-10	TCTAGAGAGAGAGAGAGAGAGAGA
AT2G01930	BBR-BPC	SmbZIP26	1937	1960	-	1.25e-08	GATCTAGAGAGAGAGAGAGAGAGA
AT2G01930	BBR-BPC	SmbZIP26	1939	1962	-	1.85e-08	GAGATCTAGAGAGAGAGAGAGAGA
AT2G01930	BBR-BPC	SmbZIP26	1941	1964	-	2.99e-10	GAGAGATCTAGAGAGAGAGAGAGA
AT2G01930	BBR-BPC	SmbZIP26	1943	1966	-	1.27e-08	CAGAGAGATCTAGAGAGAGAGAGA
AT2G01930	BBR-BPC	SmbZIP26	1945	1968	-	8.72e-08	CACAGAGAGATCTAGAGAGAGAGA
AT2G01930	BBR-BPC	SmbZIP29	1884	1907	-	7.4e-08	GATATATATAGAGGGAGAGAGAAA
AT2G02070	C2H2	SmbZIP8	1803	1818	-	4.68e-08	ATTTTGTCGTCTAGTG
AT2G28810	Dof	SmbZIP1	885	905	-	3.34e-08	TTCTTTTTCTTTTTCTTTTTT
AT2G28810	Dof	SmbZIP18	1082	1102	-	3.73e-08	TGTTTTTTTTTTTCCTTTTTT
AT2G33550	Trihelix	SmbZIP1	1870	1887	+	7.52e-08	TGACCAAAATACCCTTAA
AT2G40340	ERF	SmbZIP31	221	241	+	7.86e-08	GGTTGCGGGGGTGGAGGTGCA
AT2G45660	MIKC_MADS	SmbZIP1	1099	1119	+	3.95e-08	CTTTTTTCTTTTTCTTTTTTT
AT2G45660	MIKC_MADS	SmbZIP1	1101	1121	+	1.79e-08	TTTTTCTTTTTCTTTTTTTTT
AT2G45660	MIKC_MADS	SmbZIP1	884	904	-	3.43e-08	TCTTTTTCTTTTTCTTTTTTT
AT2G45660	MIKC_MADS	SmbZIP1	886	906	-	1.99e-09	TTTCTTTTTCTTTTTCTTTTT
AT2G45660	MIKC_MADS	SmbZIP1	888	908	-	3.15e-08	TTTTTCTTTTTCTTTTTCTTT
AT2G45660	MIKC_MADS	SmbZIP1	890	910	-	1.4e-08	TTTTTTTCTTTTTCTTTTTCT
AT2G45660	MIKC_MADS	SmbZIP8	1924	1944	+	4.18e-08	TTTTTTTTTTTTTTTTTTTTT
AT2G45660	MIKC_MADS	SmbZIP8	1925	1945	+	4.18e-08	TTTTTTTTTTTTTTTTTTTTT
AT2G45660	MIKC_MADS	SmbZIP8	1926	1946	+	4.18e-08	TTTTTTTTTTTTTTTTTTTTT
AT2G45660	MIKC_MADS	SmbZIP8	1927	1947	+	4.18e-08	TTTTTTTTTTTTTTTTTTTTT
AT2G45660	MIKC_MADS	SmbZIP8	1928	1948	+	4.18e-08	TTTTTTTTTTTTTTTTTTTTT
AT2G45660	MIKC_MADS	SmbZIP8	1929	1949	+	4.18e-08	TTTTTTTTTTTTTTTTTTTTT
AT2G45660	MIKC_MADS	SmbZIP8	1930	1950	+	4.18e-08	TTTTTTTTTTTTTTTTTTTTT
AT2G45660	MIKC_MADS	SmbZIP8	1931	1951	+	4.18e-08	TTTTTTTTTTTTTTTTTTTTT
AT2G45660	MIKC_MADS	SmbZIP8	1932	1952	+	4.18e-08	TTTTTTTTTTTTTTTTTTTTT
AT2G45660	MIKC_MADS	SmbZIP8	1933	1953	+	9.12e-08	TTTTTTTTTTTTTTTTTTTTG
AT2G45660	MIKC_MADS	SmbZIP10	1542	1562	+	4.31e-10	CTTCTCTCTCTCTCTCTTTTT
AT2G45660	MIKC_MADS	SmbZIP10	1544	1564	+	1.85e-09	TCTCTCTCTCTCTCTTTTTTT
AT2G45660	MIKC_MADS	SmbZIP10	1546	1566	+	1.54e-08	TCTCTCTCTCTCTTTTTTTTT
AT2G45660	MIKC_MADS	SmbZIP10	1548	1568	+	2.9e-08	TCTCTCTCTCTTTTTTTTTTT
AT2G45660	MIKC_MADS	SmbZIP10	993	1013	+	3.15e-08	TCTTTTTTTTTTTTTTTTTCT
AT2G45660	MIKC_MADS	SmbZIP10	995	1015	+	6.84e-08	TTTTTTTTTTTTTTTTTCTTT
AT2G45660	MIKC_MADS	SmbZIP10	997	1017	+	3.84e-08	TTTTTTTTTTTTTTTCTTTTG
AT2G45660	MIKC_MADS	SmbZIP12	1521	1541	+	9.12e-08	TTTTTTTCTTTCTTTCTCCCT
AT2G45660	MIKC_MADS	SmbZIP12	1523	1543	+	5.15e-08	TTTTTCTTTCTTTCTCCCTTT
AT2G45660	MIKC_MADS	SmbZIP12	1553	1573	+	2.98e-08	CTTTTCTTTCTTCCTTTTTTT
AT2G45660	MIKC_MADS	SmbZIP16	749	769	-	6.66e-08	TGTCCCTCTCTCTCTCTCCCT
AT2G45660	MIKC_MADS	SmbZIP18	1080	1100	-	9.57e-08	TTTTTTTTTTTCCTTTTTTTT
AT2G45660	MIKC_MADS	SmbZIP19	1913	1933	+	9.02e-09	GCTCTTCTTCTCTCTCTCTCT
AT2G45660	MIKC_MADS	SmbZIP19	1915	1935	+	3.53e-08	TCTTCTTCTCTCTCTCTCTTT
AT2G45660	MIKC_MADS	SmbZIP22	1909	1929	+	8.49e-08	TCCCGCTCTTTTTCTCTCTCT
AT2G45660	MIKC_MADS	SmbZIP22	1952	1972	+	8.1e-08	TCCTTCTCTCTCCCTCTCTCT
AT2G45660	MIKC_MADS	SmbZIP22	1954	1974	+	4.06e-08	CTTCTCTCTCCCTCTCTCTCT
AT2G45660	MIKC_MADS	SmbZIP23	1377	1397	+	4.19e-09	TTTCTCTCTCTGTCTCTCTCT
AT2G45660	MIKC_MADS	SmbZIP23	1379	1399	+	1.79e-08	TCTCTCTCTGTCTCTCTCTCT
AT2G45660	MIKC_MADS	SmbZIP23	1381	1401	+	9.37e-10	TCTCTCTGTCTCTCTCTCTCT
AT2G45660	MIKC_MADS	SmbZIP23	1383	1403	+	1.22e-08	TCTCTGTCTCTCTCTCTCTCT
AT2G45660	MIKC_MADS	SmbZIP23	1929	1949	+	2.74e-08	CTCCCCCTTCTCTCTCTCTCT
AT2G45660	MIKC_MADS	SmbZIP23	1931	1951	+	5.28e-08	CCCCCTTCTCTCTCTCTCTCT
AT2G45660	MIKC_MADS	SmbZIP23	1933	1953	+	2.9e-08	CCCTTCTCTCTCTCTCTCTCT
AT2G45660	MIKC_MADS	SmbZIP23	1935	1955	+	3.97e-10	CTTCTCTCTCTCTCTCTCTCT
AT2G45660	MIKC_MADS	SmbZIP23	1937	1957	+	3.08e-10	TCTCTCTCTCTCTCTCTCTCT
AT2G45660	MIKC_MADS	SmbZIP23	1939	1959	+	3.08e-10	TCTCTCTCTCTCTCTCTCTCT
AT2G45660	MIKC_MADS	SmbZIP23	1941	1961	+	3.08e-10	TCTCTCTCTCTCTCTCTCTCT
AT2G45660	MIKC_MADS	SmbZIP23	1943	1963	+	3.08e-10	TCTCTCTCTCTCTCTCTCTCT
AT2G45660	MIKC_MADS	SmbZIP23	1945	1965	+	1.4e-08	TCTCTCTCTCTCTCTCTCTGT
AT2G45660	MIKC_MADS	SmbZIP26	1929	1949	+	3.24e-08	CTCCCCTCTCTCTCTCTCTCT
AT2G45660	MIKC_MADS	SmbZIP26	1931	1951	+	8.47e-09	CCCCTCTCTCTCTCTCTCTCT
AT2G45660	MIKC_MADS	SmbZIP26	1933	1953	+	7.18e-10	CCTCTCTCTCTCTCTCTCTCT
AT2G45660	MIKC_MADS	SmbZIP26	1935	1955	+	3.08e-10	TCTCTCTCTCTCTCTCTCTCT
AT3G01530	MYB	SmbZIP25	1297	1310	+	1.95e-08	CTTACCTAACTTTT
AT3G02150	TCP	SmbZIP28	1826	1838	+	9.03e-08	GTGGGGTCCACTA
AT3G08500	MYB	SmbZIP22	1678	1688	+	9.14e-08	GTGGTTGGTGG
AT3G11020	ERF	SmbZIP12	1307	1327	-	5.64e-08	TGGTGGTGTCGGTGTTAGCAG
AT3G13810	C2H2	SmbZIP21	1411	1431	+	3.94e-08	TTCTTTTCTTTGTCTTTTACT
AT3G20310	ERF	SmbZIP6	1658	1678	+	8.28e-08	ACACCCCCACCTCCACCACCT
AT3G21175	GATA	SmbZIP31	1877	1891	+	1.09e-08	TCACCATCATCATCA
AT3G24050	GATA	SmbZIP12	1314	1328	-	8.13e-08	GTGGTGGTGTCGGTG
AT3G26790	B3	SmbZIP16	1749	1763	+	7.18e-09	ACATGCATGCATACA
AT3G26790	B3	SmbZIP18	1861	1875	+	6.57e-08	CCATGCATGCATACA
AT3G45150	TCP	SmbZIP28	1826	1836	+	3.45e-08	GTGGGGTCCAC
AT3G50410	Dof	SmbZIP1	886	906	-	6.66e-08	TTTCTTTTTCTTTTTCTTTTT
AT3G50410	Dof	SmbZIP12	1551	1571	+	6.66e-08	TGCTTTTCTTTCTTCCTTTTT
AT3G50700	C2H2	SmbZIP8	1803	1817	+	3.69e-08	CACTAGACGACAAAA
AT3G53200	MYB	SmbZIP25	1297	1311	-	7.92e-08	GAAAAGTTAGGTAAG
AT3G55370	Dof	SmbZIP1	1102	1122	+	9.96e-09	TTTTCTTTTTCTTTTTTTTTG
AT3G55370	Dof	SmbZIP1	887	907	-	1.5e-08	TTTTCTTTTTCTTTTTCTTTT
AT3G55370	Dof	SmbZIP10	990	1010	+	9.53e-08	TCATCTTTTTTTTTTTTTTTT
AT3G55370	Dof	SmbZIP17	230	250	+	2.77e-08	TTTACTTTTATTCTTTTTTTT
AT4G06746	ERF	SmbZIP6	1298	1316	+	4.98e-08	CCTACACACCACCGACAAA
AT4G31060	ERF	SmbZIP12	1313	1332	+	8.15e-08	ACACCGACACCACCACTCGC
AT4G32800	ERF	SmbZIP6	1304	1319	+	3.02e-08	CACCACCGACAAACTC
AT4G38000	Dof	SmbZIP1	885	912	-	2.39e-09	AGTTTTTTTCTTTTTCTTTTTCTTTTTT
AT4G38000	Dof	SmbZIP8	1923	1950	+	2.95e-08	GTTTTTTTTTTTTTTTTTTTTTTTTTTT
AT4G38000	Dof	SmbZIP8	1924	1951	+	7.27e-09	TTTTTTTTTTTTTTTTTTTTTTTTTTTT
AT4G38000	Dof	SmbZIP8	1925	1952	+	7.27e-09	TTTTTTTTTTTTTTTTTTTTTTTTTTTT
AT4G38000	Dof	SmbZIP8	1926	1953	+	1.14e-08	TTTTTTTTTTTTTTTTTTTTTTTTTTTG
AT4G38000	Dof	SmbZIP10	991	1018	+	1.64e-08	CATCTTTTTTTTTTTTTTTTTCTTTTGT
AT4G38910	BBR-BPC	SmbZIP6	1890	1919	-	1.45e-08	GGAGAGAGGAAGGGAGGGGAAAAGGGAGAA
AT4G38910	BBR-BPC	SmbZIP9	1596	1625	+	6.59e-08	GAGGAGAGAAAGCAAGAGATAGAGACACCC
AT4G38910	BBR-BPC	SmbZIP10	1533	1562	-	1.08e-08	AAAAAGAGAGAGAGAGAGAAGATAAGTGCA
AT4G38910	BBR-BPC	SmbZIP10	1537	1566	-	2.34e-08	AAAAAAAAAGAGAGAGAGAGAGAAGATAAG
AT4G38910	BBR-BPC	SmbZIP13	1954	1983	-	2.53e-09	AGAGAGAGGACAAGAGAGAAAGAGACAGCA
AT4G38910	BBR-BPC	SmbZIP13	1956	1985	-	2.94e-08	TGAGAGAGAGGACAAGAGAGAAAGAGACAG
AT4G38910	BBR-BPC	SmbZIP13	1958	1987	-	8.93e-08	GCTGAGAGAGAGGACAAGAGAGAAAGAGAC
AT4G38910	BBR-BPC	SmbZIP16	735	764	+	6.75e-09	TAAGTAAGAAAAATAGGGAGAGAGAGAGAG
AT4G38910	BBR-BPC	SmbZIP16	737	766	+	1.84e-08	AGTAAGAAAAATAGGGAGAGAGAGAGAGGG
AT4G38910	BBR-BPC	SmbZIP16	741	770	+	7.23e-11	AGAAAAATAGGGAGAGAGAGAGAGGGACAT
AT4G38910	BBR-BPC	SmbZIP16	743	772	+	1.11e-08	AAAAATAGGGAGAGAGAGAGAGGGACATGG
AT4G38910	BBR-BPC	SmbZIP16	745	774	+	2.72e-09	AAATAGGGAGAGAGAGAGAGGGACATGGAA
AT4G38910	BBR-BPC	SmbZIP19	1906	1935	-	8.13e-09	AAAGAGAGAGAGAGAAGAAGAGCCAGTCGG
AT4G38910	BBR-BPC	SmbZIP19	1908	1937	-	8.4e-08	ATAAAGAGAGAGAGAGAAGAAGAGCCAGTC
AT4G38910	BBR-BPC	SmbZIP19	1910	1939	-	4.05e-09	AAATAAAGAGAGAGAGAGAAGAAGAGCCAG
AT4G38910	BBR-BPC	SmbZIP19	1912	1941	-	1.38e-08	AGAAATAAAGAGAGAGAGAGAAGAAGAGCC
AT4G38910	BBR-BPC	SmbZIP19	1914	1943	-	1.11e-11	AGAGAAATAAAGAGAGAGAGAGAAGAAGAG
AT4G38910	BBR-BPC	SmbZIP19	1920	1949	-	2.4e-08	ATATCTAGAGAAATAAAGAGAGAGAGAGAA
AT4G38910	BBR-BPC	SmbZIP22	1941	1970	-	5.53e-08	AGAGAGGGAGAGAGAAGGAGAATAGAGGAG
AT4G38910	BBR-BPC	SmbZIP22	1943	1972	-	9.77e-08	AGAGAGAGGGAGAGAGAAGGAGAATAGAGG
AT4G38910	BBR-BPC	SmbZIP22	1945	1974	-	1.15e-08	AGAGAGAGAGGGAGAGAGAAGGAGAATAGA
AT4G38910	BBR-BPC	SmbZIP22	1949	1978	-	1.12e-13	AGATAGAGAGAGAGGGAGAGAGAAGGAGAA
AT4G38910	BBR-BPC	SmbZIP22	1951	1980	-	2.16e-11	ACAGATAGAGAGAGAGGGAGAGAGAAGGAG
AT4G38910	BBR-BPC	SmbZIP22	1953	1982	-	1.5e-08	TAACAGATAGAGAGAGAGGGAGAGAGAAGG
AT4G38910	BBR-BPC	SmbZIP22	1955	1984	-	2.33e-09	AATAACAGATAGAGAGAGAGGGAGAGAGAA
AT4G38910	BBR-BPC	SmbZIP22	1957	1986	-	8.5e-08	CCAATAACAGATAGAGAGAGAGGGAGAGAG
AT4G38910	BBR-BPC	SmbZIP23	1368	1397	-	7.28e-09	AGAGAGAGACAGAGAGAGAAAAATGAATAT
AT4G38910	BBR-BPC	SmbZIP23	1370	1399	-	3.09e-08	AGAGAGAGAGACAGAGAGAGAAAAATGAAT
AT4G38910	BBR-BPC	SmbZIP23	1372	1401	-	1.01e-09	AGAGAGAGAGAGACAGAGAGAGAAAAATGA
AT4G38910	BBR-BPC	SmbZIP23	1374	1403	-	3.84e-12	AGAGAGAGAGAGAGACAGAGAGAGAAAAAT
AT4G38910	BBR-BPC	SmbZIP23	1376	1405	-	1.8e-14	AGAGAGAGAGAGAGAGACAGAGAGAGAAAA
AT4G38910	BBR-BPC	SmbZIP23	1378	1407	-	1.8e-14	ATAGAGAGAGAGAGAGAGACAGAGAGAGAA
AT4G38910	BBR-BPC	SmbZIP23	1380	1409	-	3.61e-14	ATATAGAGAGAGAGAGAGAGACAGAGAGAG
AT4G38910	BBR-BPC	SmbZIP23	1382	1411	-	4.31e-13	ATATATAGAGAGAGAGAGAGAGACAGAGAG
AT4G38910	BBR-BPC	SmbZIP23	1384	1413	-	5.88e-12	ATATATATAGAGAGAGAGAGAGAGACAGAG
AT4G38910	BBR-BPC	SmbZIP23	1386	1415	-	3.85e-09	TTATATATATAGAGAGAGAGAGAGAGACAG
AT4G38910	BBR-BPC	SmbZIP23	1388	1417	-	8.9e-09	GGTTATATATATAGAGAGAGAGAGAGAGAC
AT4G38910	BBR-BPC	SmbZIP23	1390	1419	-	6.78e-09	AGGGTTATATATATAGAGAGAGAGAGAGAG
AT4G38910	BBR-BPC	SmbZIP23	1928	1957	-	2.72e-08	AGAGAGAGAGAGAGAGAGAGAAGGGGGAGT
AT4G38910	BBR-BPC	SmbZIP23	1930	1959	-	5.73e-12	AGAGAGAGAGAGAGAGAGAGAGAAGGGGGA
AT4G38910	BBR-BPC	SmbZIP23	1932	1961	-	2.24e-13	AGAGAGAGAGAGAGAGAGAGAGAGAAGGGG
AT4G38910	BBR-BPC	SmbZIP23	1934	1963	-	1.65e-14	AGAGAGAGAGAGAGAGAGAGAGAGAGAAGG
AT4G38910	BBR-BPC	SmbZIP23	1936	1965	-	9.51e-16	ACAGAGAGAGAGAGAGAGAGAGAGAGAGAA
AT4G38910	BBR-BPC	SmbZIP23	1938	1967	-	5.2e-15	GAACAGAGAGAGAGAGAGAGAGAGAGAGAG
AT4G38910	BBR-BPC	SmbZIP23	1940	1969	-	2.29e-13	AGGAACAGAGAGAGAGAGAGAGAGAGAGAG
AT4G38910	BBR-BPC	SmbZIP23	1942	1971	-	3.61e-14	AGAGGAACAGAGAGAGAGAGAGAGAGAGAG
AT4G38910	BBR-BPC	SmbZIP23	1944	1973	-	1.98e-12	AAAGAGGAACAGAGAGAGAGAGAGAGAGAG
AT4G38910	BBR-BPC	SmbZIP23	1946	1975	-	9.92e-11	CAAAAGAGGAACAGAGAGAGAGAGAGAGAG
AT4G38910	BBR-BPC	SmbZIP23	1948	1977	-	4.42e-09	AGCAAAAGAGGAACAGAGAGAGAGAGAGAG
AT4G38910	BBR-BPC	SmbZIP23	1950	1979	-	7.36e-08	ACAGCAAAAGAGGAACAGAGAGAGAGAGAG
AT4G38910	BBR-BPC	SmbZIP26	1916	1945	-	3.02e-08	AGAGAGAGAGAGGGGAGGGGGGAGTCTGGG
AT4G38910	BBR-BPC	SmbZIP26	1918	1947	-	4.49e-09	AGAGAGAGAGAGAGGGGAGGGGGGAGTCTG
AT4G38910	BBR-BPC	SmbZIP26	1920	1949	-	9.28e-10	AGAGAGAGAGAGAGAGGGGAGGGGGGAGTC
AT4G38910	BBR-BPC	SmbZIP26	1922	1951	-	1.89e-10	AGAGAGAGAGAGAGAGAGGGGAGGGGGGAG
AT4G38910	BBR-BPC	SmbZIP26	1924	1953	-	2.49e-10	AGAGAGAGAGAGAGAGAGAGGGGAGGGGGG
AT4G38910	BBR-BPC	SmbZIP26	1926	1955	-	4.53e-11	AGAGAGAGAGAGAGAGAGAGAGGGGAGGGG
AT4G38910	BBR-BPC	SmbZIP26	1928	1957	-	6.1e-09	CTAGAGAGAGAGAGAGAGAGAGAGGGGAGG
AT4G38910	BBR-BPC	SmbZIP26	1930	1959	-	1.74e-09	ATCTAGAGAGAGAGAGAGAGAGAGAGGGGA
AT4G38910	BBR-BPC	SmbZIP26	1932	1961	-	1.67e-12	AGATCTAGAGAGAGAGAGAGAGAGAGAGGG
AT4G38910	BBR-BPC	SmbZIP26	1934	1963	-	3.51e-14	AGAGATCTAGAGAGAGAGAGAGAGAGAGAG
AT4G38910	BBR-BPC	SmbZIP26	1936	1965	-	3.45e-13	AGAGAGATCTAGAGAGAGAGAGAGAGAGAG
AT4G38910	BBR-BPC	SmbZIP26	1938	1967	-	1.11e-10	ACAGAGAGATCTAGAGAGAGAGAGAGAGAG
AT4G38910	BBR-BPC	SmbZIP26	1940	1969	-	9.81e-10	ACACAGAGAGATCTAGAGAGAGAGAGAGAG
AT4G38910	BBR-BPC	SmbZIP26	1942	1971	-	9.6e-09	GAACACAGAGAGATCTAGAGAGAGAGAGAG
AT4G38910	BBR-BPC	SmbZIP26	1944	1973	-	7.48e-08	AGGAACACAGAGAGATCTAGAGAGAGAGAG
AT4G38910	BBR-BPC	SmbZIP26	1946	1975	-	6.72e-09	AGAGGAACACAGAGAGATCTAGAGAGAGAG
AT5G02460	Dof	SmbZIP1	1098	1118	-	1.07e-08	AAAAAAGAAAAAGAAAAAAGA
AT5G02460	Dof	SmbZIP1	885	905	+	1.81e-08	AAAAAAGAAAAAGAAAAAGAA
AT5G02460	Dof	SmbZIP18	1082	1102	+	1.29e-08	AAAAAAGGAAAAAAAAAAACA
AT5G11260	bZIP	SmbZIP17	1887	1901	+	5.63e-08	GGTGGTGACGTGACA
AT5G17430	AP2	SmbZIP1	1101	1120	-	2.98e-08	AAAAAAAAGAAAAAGAAAAA
AT5G17430	AP2	SmbZIP1	889	908	+	1.95e-08	AAGAAAAAGAAAAAGAAAAA
AT5G17430	AP2	SmbZIP9	1326	1345	-	1.82e-08	AAAAAAAAAAAAAAAAGAGG
AT5G17430	AP2	SmbZIP10	1542	1561	-	3.76e-08	AAAAGAGAGAGAGAGAGAAG
AT5G17430	AP2	SmbZIP10	1544	1563	-	4.76e-10	AAAAAAGAGAGAGAGAGAGA
AT5G17430	AP2	SmbZIP10	1546	1565	-	1.07e-09	AAAAAAAAGAGAGAGAGAGA
AT5G17430	AP2	SmbZIP10	1548	1567	-	3.53e-09	AAAAAAAAAAGAGAGAGAGA
AT5G17430	AP2	SmbZIP10	1550	1569	-	1.47e-09	AAAAAAAAAAAAGAGAGAGA
AT5G17430	AP2	SmbZIP19	1919	1938	-	6.08e-09	AATAAAGAGAGAGAGAGAAG
AT5G17430	AP2	SmbZIP23	1935	1954	-	7.03e-08	GAGAGAGAGAGAGAGAGAAG
AT5G17430	AP2	SmbZIP23	1937	1956	-	4.85e-08	GAGAGAGAGAGAGAGAGAGA
AT5G17430	AP2	SmbZIP23	1939	1958	-	4.85e-08	GAGAGAGAGAGAGAGAGAGA
AT5G17430	AP2	SmbZIP23	1941	1960	-	4.85e-08	GAGAGAGAGAGAGAGAGAGA
AT5G17430	AP2	SmbZIP23	1943	1962	-	4.85e-08	GAGAGAGAGAGAGAGAGAGA
AT5G17430	AP2	SmbZIP23	1949	1968	-	9.71e-08	GGAACAGAGAGAGAGAGAGA
AT5G17430	AP2	SmbZIP26	1933	1952	-	6.25e-08	GAGAGAGAGAGAGAGAGAGG
AT5G17430	AP2	SmbZIP26	1935	1954	-	4.85e-08	GAGAGAGAGAGAGAGAGAGA
AT5G20240	MIKC_MADS	SmbZIP5	934	947	-	7.72e-08	CCAAAAGAGGAAGG
AT5G25390	ERF	SmbZIP6	1657	1677	+	1.89e-08	AACACCCCCACCTCCACCACC
AT5G25390	ERF	SmbZIP6	1660	1680	+	5e-08	ACCCCCACCTCCACCACCTTA
AT5G25390	ERF	SmbZIP31	221	241	-	6.8e-08	TGCACCTCCACCCCCGCAACC
AT5G25390	ERF	SmbZIP31	227	247	-	2.4e-09	TCCGCCTGCACCTCCACCCCC
AT5G39760	ZF-HD	SmbZIP6	1697	1718	+	4.62e-08	AAAATTAATTAATTAATTAATA
AT5G42520	BBR-BPC	SmbZIP9	1261	1281	-	5.5e-10	CACACTCTCTCTCTATCTCTA
AT5G42520	BBR-BPC	SmbZIP9	1263	1283	-	7.07e-09	TCCACACTCTCTCTCTATCTC
AT5G42520	BBR-BPC	SmbZIP10	1537	1557	+	4.61e-08	CTTATCTTCTCTCTCTCTCTC
AT5G42520	BBR-BPC	SmbZIP10	1539	1559	+	8.64e-08	TATCTTCTCTCTCTCTCTCTT
AT5G42520	BBR-BPC	SmbZIP10	1541	1561	+	2.04e-08	TCTTCTCTCTCTCTCTCTTTT
AT5G42520	BBR-BPC	SmbZIP10	1543	1563	+	9.68e-09	TTCTCTCTCTCTCTCTTTTTT
AT5G42520	BBR-BPC	SmbZIP10	1545	1565	+	2.99e-08	CTCTCTCTCTCTCTTTTTTTT
AT5G42520	BBR-BPC	SmbZIP16	744	764	-	1.84e-08	CTCTCTCTCTCTCCCTATTTT
AT5G42520	BBR-BPC	SmbZIP16	746	766	-	3.3e-09	CCCTCTCTCTCTCTCCCTATT
AT5G42520	BBR-BPC	SmbZIP16	748	768	-	1.82e-09	GTCCCTCTCTCTCTCTCCCTA
AT5G42520	BBR-BPC	SmbZIP16	750	770	-	7.56e-09	ATGTCCCTCTCTCTCTCTCCC
AT5G42520	BBR-BPC	SmbZIP16	752	772	-	1.13e-09	CCATGTCCCTCTCTCTCTCTC
AT5G42520	BBR-BPC	SmbZIP16	754	774	-	8.44e-08	TTCCATGTCCCTCTCTCTCTC
AT5G42520	BBR-BPC	SmbZIP19	1914	1934	+	2.91e-09	CTCTTCTTCTCTCTCTCTCTT
AT5G42520	BBR-BPC	SmbZIP19	1916	1936	+	1.88e-08	CTTCTTCTCTCTCTCTCTTTA
AT5G42520	BBR-BPC	SmbZIP19	1920	1940	+	7.46e-09	TTCTCTCTCTCTCTTTATTTC
AT5G42520	BBR-BPC	SmbZIP19	1924	1944	+	1.27e-08	CTCTCTCTCTTTATTTCTCTA
AT5G42520	BBR-BPC	SmbZIP22	1910	1930	+	5.71e-09	CCCGCTCTTTTTCTCTCTCTA
AT5G42520	BBR-BPC	SmbZIP22	1949	1969	+	4.17e-09	TTCTCCTTCTCTCTCCCTCTC
AT5G42520	BBR-BPC	SmbZIP22	1951	1971	+	5.08e-10	CTCCTTCTCTCTCCCTCTCTC
AT5G42520	BBR-BPC	SmbZIP22	1953	1973	+	2.35e-08	CCTTCTCTCTCCCTCTCTCTC
AT5G42520	BBR-BPC	SmbZIP22	1955	1975	+	2.19e-10	TTCTCTCTCCCTCTCTCTCTA
AT5G42520	BBR-BPC	SmbZIP22	1957	1977	+	4.98e-11	CTCTCTCCCTCTCTCTCTATC
AT5G42520	BBR-BPC	SmbZIP22	1959	1979	+	3.96e-09	CTCTCCCTCTCTCTCTATCTG
AT5G42520	BBR-BPC	SmbZIP23	1372	1392	+	4.07e-08	TCATTTTTCTCTCTCTGTCTC
AT5G42520	BBR-BPC	SmbZIP23	1376	1396	+	6.51e-08	TTTTCTCTCTCTGTCTCTCTC
AT5G42520	BBR-BPC	SmbZIP23	1378	1398	+	2.81e-09	TTCTCTCTCTGTCTCTCTCTC
AT5G42520	BBR-BPC	SmbZIP23	1380	1400	+	4.63e-12	CTCTCTCTGTCTCTCTCTCTC
AT5G42520	BBR-BPC	SmbZIP23	1382	1402	+	2.92e-12	CTCTCTGTCTCTCTCTCTCTC
AT5G42520	BBR-BPC	SmbZIP23	1384	1404	+	1.11e-12	CTCTGTCTCTCTCTCTCTCTC
AT5G42520	BBR-BPC	SmbZIP23	1386	1406	+	3.91e-12	CTGTCTCTCTCTCTCTCTCTA
AT5G42520	BBR-BPC	SmbZIP23	1388	1408	+	7.5e-10	GTCTCTCTCTCTCTCTCTATA
AT5G42520	BBR-BPC	SmbZIP23	1390	1410	+	3.63e-10	CTCTCTCTCTCTCTCTATATA
AT5G42520	BBR-BPC	SmbZIP23	1392	1412	+	5.12e-09	CTCTCTCTCTCTCTATATATA
AT5G42520	BBR-BPC	SmbZIP23	1930	1950	+	5.71e-09	TCCCCCTTCTCTCTCTCTCTC
AT5G42520	BBR-BPC	SmbZIP23	1932	1952	+	2.95e-11	CCCCTTCTCTCTCTCTCTCTC
AT5G42520	BBR-BPC	SmbZIP23	1934	1954	+	2.05e-11	CCTTCTCTCTCTCTCTCTCTC
AT5G42520	BBR-BPC	SmbZIP23	1936	1956	+	3.13e-13	TTCTCTCTCTCTCTCTCTCTC
AT5G42520	BBR-BPC	SmbZIP23	1938	1958	+	4.84e-14	CTCTCTCTCTCTCTCTCTCTC
AT5G42520	BBR-BPC	SmbZIP23	1940	1960	+	4.84e-14	CTCTCTCTCTCTCTCTCTCTC
AT5G42520	BBR-BPC	SmbZIP23	1942	1962	+	4.84e-14	CTCTCTCTCTCTCTCTCTCTC
AT5G42520	BBR-BPC	SmbZIP23	1944	1964	+	6.97e-12	CTCTCTCTCTCTCTCTCTCTG
AT5G42520	BBR-BPC	SmbZIP23	1946	1966	+	4.5e-09	CTCTCTCTCTCTCTCTCTGTT
AT5G42520	BBR-BPC	SmbZIP23	1948	1968	+	1.51e-09	CTCTCTCTCTCTCTCTGTTCC
AT5G42520	BBR-BPC	SmbZIP23	1950	1970	+	9.91e-08	CTCTCTCTCTCTCTGTTCCTC
AT5G42520	BBR-BPC	SmbZIP26	1926	1946	+	6.92e-09	CCCCTCCCCTCTCTCTCTCTC
AT5G42520	BBR-BPC	SmbZIP26	1928	1948	+	4.24e-09	CCTCCCCTCTCTCTCTCTCTC
AT5G42520	BBR-BPC	SmbZIP26	1930	1950	+	2.65e-11	TCCCCTCTCTCTCTCTCTCTC
AT5G42520	BBR-BPC	SmbZIP26	1932	1952	+	7.29e-14	CCCTCTCTCTCTCTCTCTCTC
AT5G42520	BBR-BPC	SmbZIP26	1934	1954	+	4.84e-14	CTCTCTCTCTCTCTCTCTCTC
AT5G42520	BBR-BPC	SmbZIP26	1936	1956	+	1.69e-13	CTCTCTCTCTCTCTCTCTCTA
AT5G42520	BBR-BPC	SmbZIP26	1938	1958	+	5.5e-10	CTCTCTCTCTCTCTCTCTAGA
AT5G42520	BBR-BPC	SmbZIP26	1940	1960	+	6.39e-08	CTCTCTCTCTCTCTCTAGATC
AT5G42520	BBR-BPC	SmbZIP26	1942	1962	+	4.2e-08	CTCTCTCTCTCTCTAGATCTC
AT5G42520	BBR-BPC	SmbZIP29	1879	1899	+	4.5e-08	TTCCATTTCTCTCTCCCTCTA
AT5G49300	GATA	SmbZIP31	1857	1883	+	7.17e-08	AATGGTCCTGATCATCCTCCTCACCAT
AT5G49300	GATA	SmbZIP31	1860	1886	+	7.24e-08	GGTCCTGATCATCCTCCTCACCATCAT
AT5G49300	GATA	SmbZIP31	1881	1907	+	1.37e-08	CATCATCATCAGTGTCAGCATCATCTC
AT5G62940	Dof	SmbZIP1	1100	1120	-	1.03e-08	AAAAAAAAGAAAAAGAAAAAA
AT5G62940	Dof	SmbZIP1	889	909	+	2.81e-08	AAGAAAAAGAAAAAGAAAAAA
AT5G65130	ERF	SmbZIP6	1664	1678	+	7.98e-08	CCACCTCCACCACCT
AT5G66940	Dof	SmbZIP1	885	913	-	5.84e-09	AAGTTTTTTTCTTTTTCTTTTTCTTTTTT
AT5G66940	Dof	SmbZIP8	291	319	-	4.43e-08	TTATTTTTTTTATTTGCTTTTGTTTTTTT
AT5G66940	Dof	SmbZIP10	1541	1569	+	6.77e-08	TCTTCTCTCTCTCTCTCTTTTTTTTTTTT
AT5G66940	Dof	SmbZIP10	996	1024	+	5.97e-08	TTTTTTTTTTTTTTTTCTTTTGTATGCTA
AT5G66940	Dof	SmbZIP18	1076	1104	-	6.81e-09	CATGTTTTTTTTTTTCCTTTTTTTTTTTT

## Sheet: Sheet1
Pattern name	TFs
AT1G30210	TCP
AT1G49480	B3
AT1G51600	GATA
AT1G51700	Dof
AT1G53230	TCP
AT1G64620	Dof
AT1G69570	Dof
AT1G72050	C2H2
AT1G75490	ERF
AT1G77200	ERF
AT1G77640	ERF
AT2G01570	GRAS
AT2G01930	BBR-BPC
AT2G02070	C2H2
AT2G28810	Dof
AT2G33550	Trihelix
AT2G40340	ERF
AT2G45660	MIKC_MADS
AT3G01530	MYB
AT3G02150	TCP
AT3G08500	MYB
AT3G11020	ERF
AT3G13810	C2H2
AT3G20310	ERF
AT3G21175	GATA
AT3G24050	GATA
AT3G26790	B3
AT3G45150	TCP
AT3G50410	Dof
AT3G50700	C2H2
AT3G53200	MYB
AT3G55370	Dof
AT4G06746	ERF
AT4G21330	bHLH
AT4G31060	ERF
AT4G32800	ERF
AT4G38000	Dof
AT4G38910	BBR-BPC
AT5G02460	Dof
AT5G11260	bZIP
AT5G17430	AP2
AT5G20240	MIKC_MADS
AT5G25390	ERF
AT5G39760	ZF-HD
AT5G42520	BBR-BPC
AT5G49300	GATA
AT5G62940	Dof
AT5G65130	ERF
AT5G66940	Dof

## Sheet: Sheet2
TFs
TCP
B3
GATA
Dof
C2H2
ERF
GRAS
BBR-BPC
Trihelix
MIKC_MADS
MYB
B4
bHLH
bZIP
AP2
ZF-HD
