# Supplementary material for: Genome-Wide Analysis of bZIP Transcription Factor Family and Its Expression in Graft Healing of Soapberry (Sapindus mukorossi Gaertn.)
Source: Int J Mol Sci. 2025 May 19;26(10):4862. doi: 10.3390/ijms26104862 (PMC12111899; doi:10.3390/ijms26104862)
Supplement: Supplementary file 1 [file ijms-26-04862-s001.zip › ijms-3541448-supplementary/Table S5. Predicted cis-regulatory elements in the SmbZIP promoter region.xlsx]

## Sheet: Sheet1
Table S5. Predicted cis-regulatory elements in the SmbZIP promoter region
Gene Name	Element Name	Element sequence	Starting Point	Element length	Chain direction	Function Description
SmbZIP1	Box 4	ATTAAT	409	6	+	Light responsiveness
SmbZIP1	Box 4	ATTAAT	1131	6	-	Light responsiveness
SmbZIP1	MRE	AACCTAA	1734	7	-	Light responsiveness
SmbZIP1	CGTCA-motif	CGTCA	347	5	+	MeJA-responsiveness
SmbZIP1	CGTCA-motif	CGTCA	607	5	+	MeJA-responsiveness
SmbZIP1	ARE	AAACCA	850	6	+	Anaerobic induction
SmbZIP1	ARE	AAACCA	1749	6	-	Anaerobic induction
SmbZIP1	ARE	AAACCA	1976	6	+	Anaerobic induction
SmbZIP1	ATCT-motif	AATCTAATCC	814	9	+	Light responsiveness
SmbZIP1	ATCT-motif	AATCTAATCC	1330	9	+	Light responsiveness
SmbZIP1	ATCT-motif	AATCTAATCC	1687	9	+	Light responsiveness
SmbZIP1	MBS	CAACTG	1941	6	+	（MYB）Drought-inducibility
SmbZIP1	GATA-motif	GATAGGA	160	7	-	Light responsiveness
SmbZIP1	GATA-motif	AAGATAAGATT	1687	10	-	Light responsiveness
SmbZIP1	GATA-motif	AAGGATAAGG	1689	9	-	Light responsiveness
SmbZIP1	TGACG-motif	TGACG	347	5	-	MeJA-responsiveness
SmbZIP1	TGACG-motif	TGACG	607	5	-	MeJA-responsiveness
SmbZIP1	I-box	gGATAAGGTG	1376	9	-	Light responsiveness
SmbZIP1	GT1-motif	GGTTAAT	1171	7	+	Light responsiveness
SmbZIP1	ATC-motif	AGTAATCT	1327	8	+	Light responsiveness
SmbZIP1	ATC-motif	AGTAATCT	1509	8	-	Light responsiveness
SmbZIP2	Box 4	ATTAAT	179	6	+	Light responsiveness
SmbZIP2	Box 4	ATTAAT	443	6	+	Light responsiveness
SmbZIP2	Box 4	ATTAAT	475	6	+	Light responsiveness
SmbZIP2	Box 4	ATTAAT	583	6	+	Light responsiveness
SmbZIP2	Box 4	ATTAAT	619	6	+	Light responsiveness
SmbZIP2	Box 4	ATTAAT	723	6	+	Light responsiveness
SmbZIP2	Box 4	ATTAAT	794	6	+	Light responsiveness
SmbZIP2	Box 4	ATTAAT	854	6	+	Light responsiveness
SmbZIP2	Box 4	ATTAAT	943	6	+	Light responsiveness
SmbZIP2	Box 4	ATTAAT	992	6	+	Light responsiveness
SmbZIP2	Box 4	ATTAAT	1413	6	-	Light responsiveness
SmbZIP2	MRE	AACCTAA	1070	7	+	Light responsiveness
SmbZIP2	TGA-box	TGACGTAA	1990	8	-	（IAA）Auxin responsiveness
SmbZIP2	CGTCA-motif	CGTCA	1993	5	+	MeJA-responsiveness
SmbZIP2	LTR	CCGAAA	1741	6	+	Low-temperature responsiveness
SmbZIP2	ATCT-motif	AATCTAATCC	124	9	-	Light responsiveness
SmbZIP2	ATCT-motif	AATCTAATCC	1537	9	+	Light responsiveness
SmbZIP2	ARE	AAACCA	1237	6	+	Anaerobic induction
SmbZIP2	ARE	AAACCA	1731	6	+	Anaerobic induction
SmbZIP2	ABRE	ACGTG	322	5	+	（ABA）Abscisic acid responsiveness
SmbZIP2	G-box	TACGTG	321	6	+	Light responsiveness
SmbZIP2	GT1-motif	GGTTAA	223	6	-	Light responsiveness
SmbZIP2	GT1-motif	GGTTAA	1163	6	-	Light responsiveness
SmbZIP2	MBS	CAACTG	46	6	-	（MYB）Drought-inducibility
SmbZIP2	GATA-motif	AAGGATAAGG	831	9	+	Light responsiveness
SmbZIP2	GARE-motif	TCTGTTG	1719	7	-	（GA）Gibberellin responsiveness
SmbZIP2	TCCC-motif	TCTCCCT	1816	7	-	Light responsiveness
SmbZIP2	TGACG-motif	TGACG	1993	5	-	MeJA-responsiveness
SmbZIP2	LAMP-element	CTTTATCA	918	8	-	Light responsiveness
SmbZIP2	LAMP-element	CTTTATCA	1084	8	+	Light responsiveness
SmbZIP3	MRE	AACCTAA	1075	7	+	Light responsiveness
SmbZIP3	TGA-element	AACGAC	1962	6	+	（IAA）Auxin responsiveness
SmbZIP3	Box 4	ATTAAT	448	6	+	Light responsiveness
SmbZIP3	Box 4	ATTAAT	480	6	+	Light responsiveness
SmbZIP3	Box 4	ATTAAT	588	6	+	Light responsiveness
SmbZIP3	Box 4	ATTAAT	624	6	+	Light responsiveness
SmbZIP3	Box 4	ATTAAT	728	6	+	Light responsiveness
SmbZIP3	Box 4	ATTAAT	859	6	+	Light responsiveness
SmbZIP3	Box 4	ATTAAT	948	6	+	Light responsiveness
SmbZIP3	Box 4	ATTAAT	997	6	+	Light responsiveness
SmbZIP3	Box 4	ATTAAT	1418	6	-	Light responsiveness
SmbZIP3	GATA-motif	AAGGATAAGG	836	9	+	Light responsiveness
SmbZIP3	TCCC-motif	TCTCCCT	1816	7	-	Light responsiveness
SmbZIP3	GARE-motif	TCTGTTG	1719	7	-	（GA）Gibberellin responsiveness
SmbZIP3	TGACG-motif	TGACG	1993	5	-	MeJA-responsiveness
SmbZIP3	LAMP-element	CTTTATCA	923	8	-	Light responsiveness
SmbZIP3	LAMP-element	CTTTATCA	1089	8	+	Light responsiveness
SmbZIP3	GT1-motif	GGTTAA	1168	6	-	Light responsiveness
SmbZIP3	GT1-motif	GGTTAA	1586	6	+	Light responsiveness
SmbZIP3	CGTCA-motif	CGTCA	1993	5	+	MeJA-responsiveness
SmbZIP3	LTR	CCGAAA	1741	6	+	Low-temperature responsiveness
SmbZIP3	ARE	AAACCA	1242	6	+	Anaerobic induction
SmbZIP3	ARE	AAACCA	1731	6	+	Anaerobic induction
SmbZIP3	ATCT-motif	AATCTAATCC	1542	9	+	Light responsiveness
SmbZIP3	TGA-box	TGACGTAA	1990	8	-	（IAA）Auxin responsiveness
SmbZIP4	TCA-element	CCATCTTTTT	1884	9	+	（SA）Salicylic acid responsiveness
SmbZIP4	MRE	AACCTAA	1632	7	+	Light responsiveness
SmbZIP4	TC-rich repeats	GTTTTCTTAC	1390	9	+	Defense and stress responsiveness
SmbZIP4	3-AF1 binding site	TAAGAGAGGAA	938	10	-	Light responsiveness
SmbZIP4	Box 4	ATTAAT	1937	6	-	Light responsiveness
SmbZIP4	AT-rich element	ATAGAAATCAA	1715	10	-	binding site of AT-rich DNA binding protein (ATBP-1)
SmbZIP4	I-box	atGATAAGGTC	131	10	-	Light responsiveness
SmbZIP4	ATC-motif	TGCTATCCA	1858	9	+	Light responsiveness
SmbZIP4	GARE-motif	TCTGTTG	683	7	+	（GA）Gibberellin responsiveness
SmbZIP4	TGACG-motif	TGACG	1201	5	+	MeJA-responsiveness
SmbZIP4	MBS	CAACTG	124	6	-	（MYB）Drought-inducibility
SmbZIP4	MBS	CAACTG	558	6	+	（MYB）Drought-inducibility
SmbZIP4	LAMP-element	CTTTATCA	1992	8	-	Light responsiveness
SmbZIP4	CAT-box	GCCACT	402	6	+	Meristem expression
SmbZIP4	AE-box	AGAAACAA	287	8	-	Light responsiveness
SmbZIP4	AE-box	AGAAACAA	641	8	-	Light responsiveness
SmbZIP4	AE-box	AGAAACAA	1892	8	-	Light responsiveness
SmbZIP4	AE-box	AGAAACAA	1962	8	-	Light responsiveness
SmbZIP4	ATCT-motif	AATCTAATCC	1567	9	+	Light responsiveness
SmbZIP4	ARE	AAACCA	100	6	-	Anaerobic induction
SmbZIP4	ARE	AAACCA	988	6	-	Anaerobic induction
SmbZIP4	CGTCA-motif	CGTCA	1201	5	-	MeJA-responsiveness
SmbZIP4	Gap-box	CAAATGAA(A/G)A	135	9.5	-	Light responsiveness
SmbZIP4	Gap-box	CAAATGAA(A/G)A	1448	9.5	-	Light responsiveness
SmbZIP5	TCA-element	CCATCTTTTT	1884	9	+	（SA）Salicylic acid responsiveness
SmbZIP5	MRE	AACCTAA	1632	7	+	Light responsiveness
SmbZIP5	TC-rich repeats	GTTTTCTTAC	1388	9	+	Defense and stress responsiveness
SmbZIP5	Box 4	ATTAAT	1937	6	-	Light responsiveness
SmbZIP5	ATC-motif	TGCTATCCG	1858	9	+	Light responsiveness
SmbZIP5	I-box	atGATAAGGTC	125	10	-	Light responsiveness
SmbZIP5	AT-rich element	ATAGAAATCAA	1715	10	-	binding site of AT-rich DNA binding protein (ATBP-1)
SmbZIP5	LAMP-element	CTTTATCA	1992	8	-	Light responsiveness
SmbZIP5	TGACG-motif	TGACG	1199	5	+	MeJA-responsiveness
SmbZIP5	GARE-motif	TCTGTTG	680	7	+	（GA）Gibberellin responsiveness
SmbZIP5	MBS	CAACTG	118	6	-	（MYB）Drought-inducibility
SmbZIP5	MBS	CAACTG	556	6	+	（MYB）Drought-inducibility
SmbZIP5	AE-box	AGAAACAA	285	8	-	Light responsiveness
SmbZIP5	AE-box	AGAAACAA	639	8	-	Light responsiveness
SmbZIP5	AE-box	AGAAACAA	1892	8	-	Light responsiveness
SmbZIP5	AE-box	AGAAACAA	1962	8	-	Light responsiveness
SmbZIP5	CAT-box	GCCACT	400	6	+	Meristem expression
SmbZIP5	Gap-box	CAAATGAA(A/G)A	129	9.5	-	Light responsiveness
SmbZIP5	Gap-box	CAAATGAA(A/G)A	1446	9.5	-	Light responsiveness
SmbZIP5	ARE	AAACCA	94	6	-	Anaerobic induction
SmbZIP5	ARE	AAACCA	986	6	-	Anaerobic induction
SmbZIP5	ATCT-motif	AATCTAATCC	1567	9	+	Light responsiveness
SmbZIP5	CGTCA-motif	CGTCA	1199	5	-	MeJA-responsiveness
SmbZIP6	GATA-motif	AAGATAAGATT	515	10	-	Light responsiveness
SmbZIP6	TGACG-motif	TGACG	470	5	+	MeJA-responsiveness
SmbZIP6	TCCC-motif	TCTCCCT	1891	7	+	Light responsiveness
SmbZIP6	chs-CMA1a	TTACTTAA	915	8	+	Light responsiveness
SmbZIP6	G-box	TAACACGTAG	330	9	+	Light responsiveness
SmbZIP6	G-box	TACGTG	333	6	-	Light responsiveness
SmbZIP6	G-box	CACGTC	1279	6	+	Light responsiveness
SmbZIP6	G-box	TACGTG	1320	6	-	Light responsiveness
SmbZIP6	CGTCA-motif	CGTCA	470	5	-	MeJA-responsiveness
SmbZIP6	ARE	AAACCA	139	6	+	Anaerobic induction
SmbZIP6	ARE	AAACCA	1361	6	+	Anaerobic induction
SmbZIP6	ABRE	ACGTG	39	5	+	（ABA）Abscisic acid responsiveness
SmbZIP6	ABRE	ACGTG	333	5	-	（ABA）Abscisic acid responsiveness
SmbZIP6	ABRE	ACGTG	1279	5	-	（ABA）Abscisic acid responsiveness
SmbZIP6	ABRE	ACGTG	1320	5	-	（ABA）Abscisic acid responsiveness
SmbZIP6	G-Box	CACGTT	38	6	-	Light responsiveness
SmbZIP6	TCT-motif	TCTTAC	385	6	+	Light responsiveness
SmbZIP6	TCT-motif	TCTTAC	999	6	-	Light responsiveness
SmbZIP6	MRE	AACCTAA	87	7	+	Light responsiveness
SmbZIP6	MRE	AACCTAA	804	7	+	Light responsiveness
SmbZIP6	MRE	AACCTAA	1290	7	+	Light responsiveness
SmbZIP6	AuxRR-core	GGTCCAT	1834	7	-	（IAA）Auxin responsiveness
SmbZIP6	TCA-element	CCATCTTTTT	824	9	+	（SA）Salicylic acid responsiveness
SmbZIP6	Box 4	ATTAAT	11	6	+	Light responsiveness
SmbZIP6	Box 4	ATTAAT	425	6	+	Light responsiveness
SmbZIP6	Box 4	ATTAAT	1240	6	-	Light responsiveness
SmbZIP6	Box 4	ATTAAT	1700	6	-	Light responsiveness
SmbZIP6	Box 4	ATTAAT	1704	6	-	Light responsiveness
SmbZIP6	Box 4	ATTAAT	1708	6	-	Light responsiveness
SmbZIP6	Box 4	ATTAAT	1712	6	-	Light responsiveness
SmbZIP7	WUN-motif	AAATTTCCT	1674	9	+	Wound responsiveness
SmbZIP7	WUN-motif	AAATTTCCT	1733	9	+	Wound responsiveness
SmbZIP7	ACE	CTAACGTATT	708	9	-	Light responsiveness
SmbZIP7	Box 4	ATTAAT	83	6	+	Light responsiveness
SmbZIP7	Box 4	ATTAAT	111	6	+	Light responsiveness
SmbZIP7	Box 4	ATTAAT	143	6	+	Light responsiveness
SmbZIP7	Box 4	ATTAAT	322	6	+	Light responsiveness
SmbZIP7	Box 4	ATTAAT	483	6	+	Light responsiveness
SmbZIP7	Box 4	ATTAAT	500	6	+	Light responsiveness
SmbZIP7	Box 4	ATTAAT	655	6	+	Light responsiveness
SmbZIP7	Box 4	ATTAAT	919	6	+	Light responsiveness
SmbZIP7	Box 4	ATTAAT	943	6	+	Light responsiveness
SmbZIP7	Box 4	ATTAAT	1023	6	-	Light responsiveness
SmbZIP7	Box 4	ATTAAT	1062	6	-	Light responsiveness
SmbZIP7	TCA-element	CCATCTTTTT	1043	9	+	（SA）Salicylic acid responsiveness
SmbZIP7	GA-motif	ATAGATAA	737	8	-	Light responsiveness
SmbZIP7	TATC-box	TATCCCA	1292	7	+	（GA）Gibberellin responsiveness
SmbZIP7	TATC-box	TATCCCA	1824	7	+	（GA）Gibberellin responsiveness
SmbZIP7	TCT-motif	TCTTAC	1205	6	-	Light responsiveness
SmbZIP7	3-AF1 binding site	TAAGAGAGGAA	1678	10	-	Light responsiveness
SmbZIP7	AE-box	AGAAACAA	1807	8	-	Light responsiveness
SmbZIP7	AE-box	AGAAACTT	1874	8	-	Light responsiveness
SmbZIP7	P-box	CCTTTTG	1658	7	+	（GA）Gibberellin responsiveness
SmbZIP7	ATCT-motif	AATCTAATCC	1035	9	+	Light responsiveness
SmbZIP7	ATCT-motif	AATCTAATCC	1335	9	+	Light responsiveness
SmbZIP7	ARE	AAACCA	1314	6	-	Anaerobic induction
SmbZIP7	ARE	AAACCA	1633	6	-	Anaerobic induction
SmbZIP7	AT-rich element	ATAGAAATCAA	10	10	+	binding site of AT-rich DNA binding protein (ATBP-1)
SmbZIP7	ACA-motif	AATCACAACCATA	1312	12	-	Light responsiveness
SmbZIP8	GT1-motif	GGTTAAT	1498	7	+	Light responsiveness
SmbZIP8	GT1-motif	GGTTAAT	1832	7	+	Light responsiveness
SmbZIP8	chs-CMA1a	TTACTTAA	703	8	+	Light responsiveness
SmbZIP8	Box 4	ATTAAT	124	6	+	Light responsiveness
SmbZIP8	Box 4	ATTAAT	863	6	+	Light responsiveness
SmbZIP8	Box 4	ATTAAT	1554	6	-	Light responsiveness
SmbZIP8	TGA-element	AACGAC	496	6	-	（IAA）Auxin responsiveness
SmbZIP8	TGA-element	AACGAC	1327	6	-	（IAA）Auxin responsiveness
SmbZIP8	ARE	AAACCA	168	6	+	Anaerobic induction
SmbZIP8	ARE	AAACCA	225	6	+	Anaerobic induction
SmbZIP8	ARE	AAACCA	238	6	+	Anaerobic induction
SmbZIP8	ARE	AAACCA	269	6	+	Anaerobic induction
SmbZIP8	ARE	AAACCA	1779	6	+	Anaerobic induction
SmbZIP8	circadian	CAAAGATATC	407	9	+	Circadian control
SmbZIP8	circadian	CAAAGATATC	545	9	-	Circadian control
SmbZIP9	G-box	CACGAC	987	6	+	Light responsiveness
SmbZIP9	AE-box	AGAAACAA	721	8	+	Light responsiveness
SmbZIP9	ABRE	AACCCGG	1404	7	+	（ABA）Abscisic acid responsiveness
SmbZIP9	ARE	AAACCA	763	6	-	Anaerobic induction
SmbZIP9	AuxRR-core	GGTCCAT	915	7	-	（IAA）Auxin responsiveness
SmbZIP9	TCA-element	CCATCTTTTT	835	9	-	（SA）Salicylic acid responsiveness
SmbZIP9	GA-motif	ATAGATAA	27	8	-	Light responsiveness
SmbZIP9	Box 4	ATTAAT	654	6	+	Light responsiveness
SmbZIP9	Box 4	ATTAAT	1187	6	-	Light responsiveness
SmbZIP10	ARE	AAACCA	372	6	+	Anaerobic induction
SmbZIP10	ARE	AAACCA	636	6	-	Anaerobic induction
SmbZIP10	ARE	AAACCA	778	6	-	Anaerobic induction
SmbZIP10	ARE	AAACCA	1461	6	-	Anaerobic induction
SmbZIP10	ARE	AAACCA	1832	6	-	Anaerobic induction
SmbZIP10	ATCT-motif	AATCTAATCC	1093	9	+	Light responsiveness
SmbZIP10	ATCT-motif	AATCTAATCC	1195	9	+	Light responsiveness
SmbZIP10	ABRE	ACGTG	358	5	+	（ABA）Abscisic acid responsiveness
SmbZIP10	G-Box	CACGTT	357	6	-	Light responsiveness
SmbZIP10	AE-box	AGAAACAA	1269	8	+	Light responsiveness
SmbZIP10	GATA-motif	AAGATAAGATT	176	10	-	Light responsiveness
SmbZIP10	GATA-motif	GATAGGA	178	7	-	Light responsiveness
SmbZIP10	GARE-motif	TCTGTTG	736	7	+	（GA）Gibberellin responsiveness
SmbZIP10	chs-CMA1a	TTACTTAA	1143	8	+	Light responsiveness
SmbZIP10	GCN4_motif	TGAGTCA	1413	7	-	Endosperm expression
SmbZIP10	Box 4	ATTAAT	1207	6	-	Light responsiveness
SmbZIP10	Box 4	ATTAAT	1423	6	-	Light responsiveness
SmbZIP10	ACE	GACACGTATG	355	9	-	Light responsiveness
SmbZIP10	TCT-motif	TCTTAC	1661	6	-	Light responsiveness
SmbZIP10	MRE	AACCTAA	1178	7	+	Light responsiveness
SmbZIP10	TCA-element	CCATCTTTTT	990	9	+	（SA）Salicylic acid responsiveness
SmbZIP11	P-box	CCTTTTG	947	7	-	（GA）Gibberellin responsiveness
SmbZIP11	AE-box	AGAAACAA	98	8	-	Light responsiveness
SmbZIP11	CAT-box	GCCACT	319	6	+	Meristem expression
SmbZIP11	CAT-box	GCCACT	1156	6	-	Meristem expression
SmbZIP11	G-Box	CACGTG	1796	6	-	Light responsiveness
SmbZIP11	G-Box	CACGTT	1842	6	-	Light responsiveness
SmbZIP11	ABRE	ACGTG	1642	5	-	（ABA）Abscisic acid responsiveness
SmbZIP11	ABRE	CACGTG	1796	6	-	（ABA）Abscisic acid responsiveness
SmbZIP11	ABRE	ACGTG	1797	5	+	（ABA）Abscisic acid responsiveness
SmbZIP11	ABRE	ACGTG	1828	5	+	（ABA）Abscisic acid responsiveness
SmbZIP11	ABRE	ACGTG	1843	5	+	（ABA）Abscisic acid responsiveness
SmbZIP11	circadian	CAAAGATATC	1281	9	+	Circadian control
SmbZIP11	circadian	CAAAGATATC	1479	9	-	Circadian control
SmbZIP11	LTR	CCGAAA	1226	6	+	Low-temperature responsiveness
SmbZIP11	LTR	CCGAAA	1603	6	+	Low-temperature responsiveness
SmbZIP11	CGTCA-motif	CGTCA	1644	5	+	MeJA-responsiveness
SmbZIP11	ARE	AAACCA	130	6	-	Anaerobic induction
SmbZIP11	ARE	AAACCA	226	6	-	Anaerobic induction
SmbZIP11	ARE	AAACCA	1785	6	+	Anaerobic induction
SmbZIP11	ARE	AAACCA	1862	6	+	Anaerobic induction
SmbZIP11	G-box	CACGAC	136	6	+	Light responsiveness
SmbZIP11	G-box	CACGTC	1642	6	+	Light responsiveness
SmbZIP11	G-box	CACGTG	1796	6	-	Light responsiveness
SmbZIP11	G-box	CACGTC	1827	6	-	Light responsiveness
SmbZIP11	LAMP-element	CTTTATCA	425	8	+	Light responsiveness
SmbZIP11	TGACG-motif	TGACG	1644	5	-	MeJA-responsiveness
SmbZIP11	MBS	CAACTG	1535	6	-	（MYB）Drought-inducibility
SmbZIP11	TGA-element	AACGAC	1114	6	+	（IAA）Auxin responsiveness
SmbZIP11	Box 4	ATTAAT	125	6	+	Light responsiveness
SmbZIP11	Box 4	ATTAAT	583	6	+	Light responsiveness
SmbZIP11	Box 4	ATTAAT	863	6	+	Light responsiveness
SmbZIP11	Box 4	ATTAAT	1979	6	-	Light responsiveness
SmbZIP11	GCN4_motif	TGAGTCA	148	7	-	Endosperm expression
SmbZIP11	MRE	AACCTAA	49	7	+	Light responsiveness
SmbZIP11	3-AF1 binding site	TAAGAGAGGAA	695	10	-	Light responsiveness
SmbZIP12	TCT-motif	TCTTAC	315	6	-	Light responsiveness
SmbZIP12	4cl-CMA1b	ATTCCGATAAACT	570	12	+	Light responsiveness
SmbZIP12	L-box	ATCCCACCTAC	1387	10	+	Light responsiveness
SmbZIP12	WUN-motif	AAATTTCCT	736	9	+	Wound responsiveness
SmbZIP12	Box 4	ATTAAT	879	6	+	Light responsiveness
SmbZIP12	Box 4	ATTAAT	1029	6	-	Light responsiveness
SmbZIP12	Box 4	ATTAAT	1033	6	-	Light responsiveness
SmbZIP12	Box 4	ATTAAT	1055	6	-	Light responsiveness
SmbZIP12	Box 4	ATTAAT	1947	6	-	Light responsiveness
SmbZIP12	GT1-motif	GGTTAA	830	6	-	Light responsiveness
SmbZIP12	TCCC-motif	TCTCCCT	1535	7	+	Light responsiveness
SmbZIP12	TGACG-motif	TGACG	1278	5	-	MeJA-responsiveness
SmbZIP12	TGACG-motif	TGACG	1475	5	-	MeJA-responsiveness
SmbZIP12	MBS	CAACTG	1304	6	+	（MYB）Drought-inducibility
SmbZIP12	AACA_motif	TAACAAACTCCA	374	11	+	Endosperm expression
SmbZIP12	AE-box	AGAAACTT	1492	8	-	Light responsiveness
SmbZIP12	circadian	CAAAGATATC	1478	9	+	Circadian control
SmbZIP12	CGTCA-motif	CGTCA	1278	5	+	MeJA-responsiveness
SmbZIP12	CGTCA-motif	CGTCA	1475	5	+	MeJA-responsiveness
SmbZIP12	ARE	AAACCA	1469	6	-	Anaerobic induction
SmbZIP12	ARE	AAACCA	1543	6	-	Anaerobic induction
SmbZIP13	TGA-box	TGACGTAA	843	8	-	（IAA）Auxin responsiveness
SmbZIP13	CAT-box	GCCACT	150	6	+	Meristem expression
SmbZIP13	ABRE	ACGTG	130	5	+	（ABA）Abscisic acid responsiveness
SmbZIP13	ABRE	ACGTG	1090	5	+	（ABA）Abscisic acid responsiveness
SmbZIP13	ABRE	ACGTG	1275	5	-	（ABA）Abscisic acid responsiveness
SmbZIP13	CGTCA-motif	CGTCA	846	5	+	MeJA-responsiveness
SmbZIP13	CGTCA-motif	CGTCA	1277	5	+	MeJA-responsiveness
SmbZIP13	ARE	AAACCA	303	6	+	Anaerobic induction
SmbZIP13	ARE	AAACCA	1040	6	+	Anaerobic induction
SmbZIP13	GT1-motif	GGTTAAT	597	7	-	Light responsiveness
SmbZIP13	GT1-motif	GGTTAA	598	6	-	Light responsiveness
SmbZIP13	GT1-motif	GGTTAA	827	6	+	Light responsiveness
SmbZIP13	G-box	TACGTG	129	6	+	Light responsiveness
SmbZIP13	G-box	TACGTG	1089	6	+	Light responsiveness
SmbZIP13	G-box	CACGTC	1275	6	+	Light responsiveness
SmbZIP13	chs-CMA1a	TTACTTAA	507	8	+	Light responsiveness
SmbZIP13	TGACG-motif	TGACG	846	5	-	MeJA-responsiveness
SmbZIP13	TGACG-motif	TGACG	1277	5	-	MeJA-responsiveness
SmbZIP13	MBS	CAACTG	535	6	+	（MYB）Drought-inducibility
SmbZIP13	Box 4	ATTAAT	75	6	+	Light responsiveness
SmbZIP13	Box 4	ATTAAT	694	6	+	Light responsiveness
SmbZIP13	Box 4	ATTAAT	1193	6	-	Light responsiveness
SmbZIP13	TCA-element	CCATCTTTTT	900	9	-	（SA）Salicylic acid responsiveness
SmbZIP13	MRE	AACCTAA	383	7	-	Light responsiveness
SmbZIP13	MRE	AACCTAA	735	7	-	Light responsiveness
SmbZIP13	TCT-motif	TCTTAC	980	6	-	Light responsiveness
SmbZIP13	TCT-motif	TCTTAC	1729	6	+	Light responsiveness
SmbZIP14	TCA-element	CCATCTTTTT	940	9	-	（SA）Salicylic acid responsiveness
SmbZIP14	TCA-element	TCAGAAGAGG	1947	9	-	（SA）Salicylic acid responsiveness
SmbZIP14	sbp-CMA1c	CTTTATCTCTTCCA	926	13	-	Light responsiveness
SmbZIP14	TCT-motif	TCTTAC	1283	6	+	Light responsiveness
SmbZIP14	TC-rich repeats	ATTCTCTAAC	98	9	+	Defense and stress responsiveness
SmbZIP14	WUN-motif	AAATTTCCT	979	9	-	Wound responsiveness
SmbZIP14	Box 4	ATTAAT	136	6	+	Light responsiveness
SmbZIP14	Box 4	ATTAAT	1596	6	-	Light responsiveness
SmbZIP14	Box 4	ATTAAT	1700	6	-	Light responsiveness
SmbZIP14	AT-rich element	ATAGAAATCAA	880	10	+	binding site of AT-rich DNA binding protein (ATBP-1)
SmbZIP14	ATC-motif	AGTAATCT	637	8	-	Light responsiveness
SmbZIP14	GATA-motif	GATAGGA	1174	7	-	Light responsiveness
SmbZIP14	AE-box	AGAAACAA	1837	8	-	Light responsiveness
SmbZIP14	ARE	AAACCA	1898	6	+	Anaerobic induction
SmbZIP14	ABRE	ACGTG	361	5	+	（ABA）Abscisic acid responsiveness
SmbZIP14	G-Box	CACGTT	360	6	-	Light responsiveness
SmbZIP15	TCT-motif	TCTTAC	1277	6	+	Light responsiveness
SmbZIP15	TCT-motif	TCTTAC	1414	6	+	Light responsiveness
SmbZIP15	TCA-element	TCAGAAGAGG	1460	9	-	（SA）Salicylic acid responsiveness
SmbZIP15	TGA-element	AACGAC	692	6	-	（IAA）Auxin responsiveness
SmbZIP15	Box 4	ATTAAT	222	6	+	Light responsiveness
SmbZIP15	Box 4	ATTAAT	1694	6	-	Light responsiveness
SmbZIP15	MBS	CAACTG	657	6	-	（MYB）Drought-inducibility
SmbZIP15	MBS	CAACTG	916	6	+	（MYB）Drought-inducibility
SmbZIP15	MBS	CAACTG	1126	6	+	（MYB）Drought-inducibility
SmbZIP15	GARE-motif	TCTGTTG	561	7	+	（GA）Gibberellin responsiveness
SmbZIP15	GARE-motif	TCTGTTG	1444	7	-	（GA）Gibberellin responsiveness
SmbZIP15	TGACG-motif	TGACG	1780	5	-	MeJA-responsiveness
SmbZIP15	GT1-motif	GGTTAAT	62	7	+	Light responsiveness
SmbZIP15	LTR	CCGAAA	807	6	-	Low-temperature responsiveness
SmbZIP15	CGTCA-motif	CGTCA	1780	5	+	MeJA-responsiveness
SmbZIP15	ATCT-motif	AATCTAATCC	1067	9	-	Light responsiveness
SmbZIP15	ARE	AAACCA	743	6	+	Anaerobic induction
SmbZIP15	CAT-box	GCCACT	1598	6	+	Meristem expression
SmbZIP16	TC-rich repeats	GTTTTCTTAC	738	9	-	Defense and stress responsiveness
SmbZIP16	TCT-motif	TCTTAC	738	6	-	Light responsiveness
SmbZIP16	MRE	AACCTAA	518	7	-	Light responsiveness
SmbZIP16	Box 4	ATTAAT	39	6	+	Light responsiveness
SmbZIP16	Box 4	ATTAAT	70	6	+	Light responsiveness
SmbZIP16	Box 4	ATTAAT	443	6	+	Light responsiveness
SmbZIP16	Box 4	ATTAAT	982	6	+	Light responsiveness
SmbZIP16	Box 4	ATTAAT	1140	6	-	Light responsiveness
SmbZIP16	Box 4	ATTAAT	1296	6	-	Light responsiveness
SmbZIP16	GCN4_motif	TGAGTCA	1104	7	+	Endosperm expression
SmbZIP16	LAMP-element	CTTTATCA	1199	8	-	Light responsiveness
SmbZIP16	GARE-motif	TCTGTTG	79	7	-	（GA）Gibberellin responsiveness
SmbZIP16	TGACG-motif	TGACG	1171	5	-	MeJA-responsiveness
SmbZIP16	TCCC-motif	TCTCCCT	749	7	-	Light responsiveness
SmbZIP16	MBS	CAACTG	195	6	+	（MYB）Drought-inducibility
SmbZIP16	GT1-motif	GGTTAA	1014	6	-	Light responsiveness
SmbZIP16	ARE	AAACCA	434	6	+	Anaerobic induction
SmbZIP16	CGTCA-motif	CGTCA	1171	5	+	MeJA-responsiveness
SmbZIP16	CAT-box	GCCACT	1780	6	-	Meristem expression
SmbZIP16	CAT-box	GCCACT	1853	6	-	Meristem expression
SmbZIP17	chs-CMA1a	TTACTTAA	477	8	+	Light responsiveness
SmbZIP17	TGACG-motif	TGACG	1648	5	-	MeJA-responsiveness
SmbZIP17	TGACG-motif	TGACG	1892	5	+	MeJA-responsiveness
SmbZIP17	GARE-motif	TCTGTTG	1178	7	-	（GA）Gibberellin responsiveness
SmbZIP17	G-box	CACGTC	1893	6	-	Light responsiveness
SmbZIP17	GT1-motif	GGTTAAT	1957	7	-	Light responsiveness
SmbZIP17	GT1-motif	GGTTAA	1958	6	-	Light responsiveness
SmbZIP17	ABRE	ACGTG	26	5	+	（ABA）Abscisic acid responsiveness
SmbZIP17	ABRE	ACGTG	1894	5	+	（ABA）Abscisic acid responsiveness
SmbZIP17	G-Box	CACGTT	25	6	-	Light responsiveness
SmbZIP17	CGTCA-motif	CGTCA	1648	5	+	MeJA-responsiveness
SmbZIP17	CGTCA-motif	CGTCA	1892	5	-	MeJA-responsiveness
SmbZIP17	ATCT-motif	AATCTAATCC	107	9	+	Light responsiveness
SmbZIP17	ARE	AAACCA	953	6	-	Anaerobic induction
SmbZIP17	AE-box	AGAAACTT	363	8	+	Light responsiveness
SmbZIP17	P-box	CCTTTTG	1092	7	-	（GA）Gibberellin responsiveness
SmbZIP17	TATC-box	TATCCCA	834	7	+	（GA）Gibberellin responsiveness
SmbZIP17	Box 4	ATTAAT	139	6	+	Light responsiveness
SmbZIP17	Box 4	ATTAAT	260	6	+	Light responsiveness
SmbZIP17	Box 4	ATTAAT	757	6	+	Light responsiveness
SmbZIP17	GCN4_motif	TGAGTCA	1382	7	-	Endosperm expression
SmbZIP18	TGA-element	AACGAC	803	6	-	（IAA）Auxin responsiveness
SmbZIP18	Box 4	ATTAAT	605	6	+	Light responsiveness
SmbZIP18	Box 4	ATTAAT	741	6	+	Light responsiveness
SmbZIP18	Box 4	ATTAAT	758	6	+	Light responsiveness
SmbZIP18	Box 4	ATTAAT	837	6	+	Light responsiveness
SmbZIP18	Box 4	ATTAAT	927	6	+	Light responsiveness
SmbZIP18	Box 4	ATTAAT	1426	6	-	Light responsiveness
SmbZIP18	Box 4	ATTAAT	1477	6	-	Light responsiveness
SmbZIP18	Box 4	ATTAAT	1799	6	-	Light responsiveness
SmbZIP18	GCN4_motif	TGAGTCA	945	7	+	Endosperm expression
SmbZIP18	AuxRR-core	GGTCCAT	1838	7	+	（IAA）Auxin responsiveness
SmbZIP18	MRE	AACCTAA	898	7	+	Light responsiveness
SmbZIP18	MRE	AACCTAA	1701	7	+	Light responsiveness
SmbZIP18	G-Box	CACGTT	519	6	+	Light responsiveness
SmbZIP18	G-Box	CACGTT	1578	6	-	Light responsiveness
SmbZIP18	ABRE	ACGTG	519	5	-	（ABA）Abscisic acid responsiveness
SmbZIP18	ABRE	ACGTG	1029	5	-	（ABA）Abscisic acid responsiveness
SmbZIP18	ABRE	ACGTG	1446	5	-	（ABA）Abscisic acid responsiveness
SmbZIP18	ABRE	ACGTG	1579	5	+	（ABA）Abscisic acid responsiveness
SmbZIP18	CGTCA-motif	CGTCA	66	5	+	MeJA-responsiveness
SmbZIP18	CGTCA-motif	CGTCA	1031	5	+	MeJA-responsiveness
SmbZIP18	ARE	AAACCA	545	6	+	Anaerobic induction
SmbZIP18	ARE	AAACCA	1657	6	+	Anaerobic induction
SmbZIP18	AE-box	AGAAACTT	1202	8	+	Light responsiveness
SmbZIP18	TGA-box	TGACGTAA	63	8	-	（IAA）Auxin responsiveness
SmbZIP18	LAMP-element	CTTTATCA	328	8	-	Light responsiveness
SmbZIP18	chs-CMA1a	TTACTTAA	675	8	+	Light responsiveness
SmbZIP18	GATA-motif	AAGATAAGATT	1537	10	+	Light responsiveness
SmbZIP18	TGACG-motif	TGACG	66	5	-	MeJA-responsiveness
SmbZIP18	TGACG-motif	TGACG	1031	5	-	MeJA-responsiveness
SmbZIP18	GT1-motif	GGTTAAT	532	7	-	Light responsiveness
SmbZIP18	GT1-motif	GGTTAA	533	6	-	Light responsiveness
SmbZIP18	GT1-motif	GGTTAA	896	6	-	Light responsiveness
SmbZIP18	AT-rich element	ATAGAAATCAA	990	10	+	binding site of AT-rich DNA binding protein (ATBP-1)
SmbZIP18	G-box	TAAACGTG	519	8	-	Light responsiveness
SmbZIP18	G-box	CACGTC	1029	6	+	Light responsiveness
SmbZIP18	G-box	TACGTG	1446	6	-	Light responsiveness
SmbZIP19	TCT-motif	TCTTAC	889	6	-	Light responsiveness
SmbZIP19	TCT-motif	TCTTAC	1478	6	+	Light responsiveness
SmbZIP19	TC-rich repeats	GTTTTCTTAC	889	9	-	Defense and stress responsiveness
SmbZIP19	TCA-element	TCAGAAGAGG	90	9	+	（SA）Salicylic acid responsiveness
SmbZIP19	TCA-element	CCATCTTTTT	1424	9	-	（SA）Salicylic acid responsiveness
SmbZIP19	TCA-element	TCAGAAGAGG	1882	9	-	（SA）Salicylic acid responsiveness
SmbZIP19	Box 4	ATTAAT	242	6	+	Light responsiveness
SmbZIP19	Box 4	ATTAAT	469	6	+	Light responsiveness
SmbZIP19	Box 4	ATTAAT	509	6	+	Light responsiveness
SmbZIP19	Box 4	ATTAAT	729	6	+	Light responsiveness
SmbZIP19	chs-CMA1a	TTACTTAA	486	8	+	Light responsiveness
SmbZIP19	chs-CMA1a	TTACTTAA	1052	8	-	Light responsiveness
SmbZIP19	TGACG-motif	TGACG	1724	5	-	MeJA-responsiveness
SmbZIP19	TCCC-motif	TCTCCCT	914	7	-	Light responsiveness
SmbZIP19	ACA-motif	AATTACAGCCATT	320	12	-	Light responsiveness
SmbZIP19	GT1-motif	GGTTAA	1432	6	+	Light responsiveness
SmbZIP19	I-box	atGATAAGGTC	159	10	+	Light responsiveness
SmbZIP19	G-box	CCACGTAA	1480	8	-	Light responsiveness
SmbZIP19	G-box	TACGTG	1481	6	+	Light responsiveness
SmbZIP19	ABRE	ACGTG	1482	5	+	（ABA）Abscisic acid responsiveness
SmbZIP19	CGTCA-motif	CGTCA	1724	5	+	MeJA-responsiveness
SmbZIP19	LTR	CCGAAA	1626	6	-	Low-temperature responsiveness
SmbZIP19	ARE	AAACCA	701	6	+	Anaerobic induction
SmbZIP19	ARE	AAACCA	1105	6	-	Anaerobic induction
SmbZIP19	ARE	AAACCA	1622	6	-	Anaerobic induction
SmbZIP19	ARE	AAACCA	1741	6	-	Anaerobic induction
SmbZIP19	ARE	AAACCA	1985	6	-	Anaerobic induction
SmbZIP19	ATCT-motif	AATCTAATCC	1196	9	-	Light responsiveness
SmbZIP19	AE-box	AGAAACAA	1826	8	-	Light responsiveness
SmbZIP19	CAT-box	GCCACT	320	6	-	Meristem expression
SmbZIP20	ABRE	ACGTG	286	5	-	（ABA）Abscisic acid responsiveness
SmbZIP20	ATCT-motif	AATCTAATCC	814	9	+	Light responsiveness
SmbZIP20	ARE	AAACCA	819	6	+	Anaerobic induction
SmbZIP20	ARE	AAACCA	1075	6	+	Anaerobic induction
SmbZIP20	circadian	CAAAGATATC	558	9	+	Circadian control
SmbZIP20	TCCC-motif	TCTCCCT	203	7	+	Light responsiveness
SmbZIP20	G-box	TACGTG	286	6	-	Light responsiveness
SmbZIP20	GT1-motif	GGTTAAT	804	7	-	Light responsiveness
SmbZIP20	GT1-motif	GGTTAA	805	6	-	Light responsiveness
SmbZIP20	Box 4	ATTAAT	32	6	+	Light responsiveness
SmbZIP20	Box 4	ATTAAT	151	6	+	Light responsiveness
SmbZIP20	Box 4	ATTAAT	234	6	+	Light responsiveness
SmbZIP20	Box 4	ATTAAT	1446	6	-	Light responsiveness
SmbZIP20	TCT-motif	TCTTAC	137	6	-	Light responsiveness
SmbZIP20	TCT-motif	TCTTAC	434	6	-	Light responsiveness
SmbZIP20	TCT-motif	TCTTAC	645	6	+	Light responsiveness
SmbZIP20	TCA-element	CCATCTTTTT	1078	9	+	（SA）Salicylic acid responsiveness
SmbZIP21	Box 4	ATTAAT	169	6	+	Light responsiveness
SmbZIP21	Box 4	ATTAAT	209	6	+	Light responsiveness
SmbZIP21	Box 4	ATTAAT	655	6	+	Light responsiveness
SmbZIP21	Box 4	ATTAAT	756	6	+	Light responsiveness
SmbZIP21	Box 4	ATTAAT	1139	6	-	Light responsiveness
SmbZIP21	Box 4	ATTAAT	1193	6	-	Light responsiveness
SmbZIP21	Box 4	ATTAAT	1214	6	-	Light responsiveness
SmbZIP21	ACE	CTAACGTATT	287	9	-	Light responsiveness
SmbZIP21	TATC-box	TATCCCA	464	7	+	（GA）Gibberellin responsiveness
SmbZIP21	TCT-motif	TCTTAC	641	6	-	Light responsiveness
SmbZIP21	TCT-motif	TCTTAC	765	6	-	Light responsiveness
SmbZIP21	TCT-motif	TCTTAC	957	6	+	Light responsiveness
SmbZIP21	MRE	AACCTAA	843	7	+	Light responsiveness
SmbZIP21	TCA-element	TCAGAAGAGG	1688	9	-	（SA）Salicylic acid responsiveness
SmbZIP21	ARE	AAACCA	113	6	-	Anaerobic induction
SmbZIP21	CGTCA-motif	CGTCA	1539	5	-	MeJA-responsiveness
SmbZIP21	LTR	CCGAAA	671	6	+	Low-temperature responsiveness
SmbZIP21	MBS	CAACTG	1754	6	-	（MYB）Drought-inducibility
SmbZIP21	TGACG-motif	TGACG	1539	5	+	MeJA-responsiveness
SmbZIP21	GATA-motif	GATAGGA	96	7	+	Light responsiveness
SmbZIP21	chs-CMA1a	TTACTTAA	1427	8	+	Light responsiveness
SmbZIP21	AT-rich element	ATAGAAATCAA	323	10	-	binding site of AT-rich DNA binding protein (ATBP-1)
SmbZIP21	GT1-motif	GGTTAAT	888	7	+	Light responsiveness
SmbZIP22	TCT-motif	TCTTAC	282	6	+	Light responsiveness
SmbZIP22	TCT-motif	TCTTAC	589	6	-	Light responsiveness
SmbZIP22	TCT-motif	TCTTAC	1897	6	-	Light responsiveness
SmbZIP22	AuxRR-core	GGTCCAT	1802	7	+	（IAA）Auxin responsiveness
SmbZIP22	Box 4	ATTAAT	686	6	+	Light responsiveness
SmbZIP22	Box 4	ATTAAT	1259	6	-	Light responsiveness
SmbZIP22	Box 4	ATTAAT	1902	6	-	Light responsiveness
SmbZIP22	TGA-element	AACGAC	184	6	-	（IAA）Auxin responsiveness
SmbZIP22	TGACG-motif	TGACG	28	5	+	MeJA-responsiveness
SmbZIP22	TGACG-motif	TGACG	863	5	+	MeJA-responsiveness
SmbZIP22	TGACG-motif	TGACG	931	5	-	MeJA-responsiveness
SmbZIP22	TGACG-motif	TGACG	1329	5	+	MeJA-responsiveness
SmbZIP22	TCCC-motif	TCTCCCT	1960	7	+	Light responsiveness
SmbZIP22	MBS	CAACTG	1386	6	+	（MYB）Drought-inducibility
SmbZIP22	G-box	TACGTG	6	6	+	Light responsiveness
SmbZIP22	G-box	CACGTG	1165	6	-	Light responsiveness
SmbZIP22	G-box	TACGTG	1225	6	-	Light responsiveness
SmbZIP22	G-box	TACGTG	1469	6	+	Light responsiveness
SmbZIP22	CGTCA-motif	CGTCA	28	5	-	MeJA-responsiveness
SmbZIP22	CGTCA-motif	CGTCA	863	5	-	MeJA-responsiveness
SmbZIP22	CGTCA-motif	CGTCA	931	5	+	MeJA-responsiveness
SmbZIP22	CGTCA-motif	CGTCA	1329	5	-	MeJA-responsiveness
SmbZIP22	G-Box	CACGTGAAA	1162	9	-	Light responsiveness
SmbZIP22	G-Box	CACGTG	1165	6	-	Light responsiveness
SmbZIP22	G-Box	CACGTT	1319	6	+	Light responsiveness
SmbZIP22	ABRE	ACGTG	7	5	+	（ABA）Abscisic acid responsiveness
SmbZIP22	ABRE	CACGTG	1165	6	-	（ABA）Abscisic acid responsiveness
SmbZIP22	ABRE	ACGTG	1166	5	+	（ABA）Abscisic acid responsiveness
SmbZIP22	ABRE	ACGTG	1225	5	-	（ABA）Abscisic acid responsiveness
SmbZIP22	ABRE	ACGTG	1319	5	-	（ABA）Abscisic acid responsiveness
SmbZIP22	ABRE	ACGTG	1470	5	+	（ABA）Abscisic acid responsiveness
SmbZIP22	GATA-motif	GATAGGA	1717	7	-	Light responsiveness
SmbZIP22	GT1-motif	GGTTAA	647	6	-	Light responsiveness
SmbZIP22	I-box	atGATAAGGTC	1417	10	+	Light responsiveness
SmbZIP22	AT-rich element	ATAGAAATCAA	149	10	-	binding site of AT-rich DNA binding protein (ATBP-1)
SmbZIP22	ARE	AAACCA	1397	6	+	Anaerobic induction
SmbZIP22	ATCT-motif	AATCTAATCC	145	9	-	Light responsiveness
SmbZIP23	TGA-element	AACGAC	476	6	+	（IAA）Auxin responsiveness
SmbZIP23	Box 4	ATTAAT	765	6	+	Light responsiveness
SmbZIP23	Box 4	ATTAAT	769	6	+	Light responsiveness
SmbZIP23	Box 4	ATTAAT	1242	6	-	Light responsiveness
SmbZIP23	Box 4	ATTAAT	1358	6	-	Light responsiveness
SmbZIP23	Box 4	ATTAAT	1480	6	-	Light responsiveness
SmbZIP23	Box 4	ATTAAT	1506	6	-	Light responsiveness
SmbZIP23	Box 4	ATTAAT	1543	6	-	Light responsiveness
SmbZIP23	Box 4	ATTAAT	1714	6	-	Light responsiveness
SmbZIP23	Box 4	ATTAAT	1873	6	-	Light responsiveness
SmbZIP23	MRE	AACCTAA	937	7	-	Light responsiveness
SmbZIP23	GTGGC-motif	CATCGTGTGGC	1131	10	+	Light responsiveness
SmbZIP23	AE-box	AGAAACTT	194	8	+	Light responsiveness
SmbZIP23	AE-box	AGAAACTT	298	8	+	Light responsiveness
SmbZIP23	CGTCA-motif	CGTCA	1429	5	+	MeJA-responsiveness
SmbZIP23	ARE	AAACCA	56	6	-	Anaerobic induction
SmbZIP23	ARE	AAACCA	448	6	-	Anaerobic induction
SmbZIP23	ARE	AAACCA	1170	6	+	Anaerobic induction
SmbZIP23	Sp1	GGGCGG	485	6	-	Light responsiveness
SmbZIP23	ABRE	ACGTG	673	5	+	（ABA）Abscisic acid responsiveness
SmbZIP23	G-Box	CACGTT	672	6	-	Light responsiveness
SmbZIP23	G-box	TAAACGTG	670	8	+	Light responsiveness
SmbZIP23	G-box	CACGAC	1810	6	-	Light responsiveness
SmbZIP23	GT1-motif	GGTTAAT	410	7	-	Light responsiveness
SmbZIP23	GT1-motif	GGTTAA	411	6	-	Light responsiveness
SmbZIP23	MBS	CAACTG	148	6	+	（MYB）Drought-inducibility
SmbZIP23	MBS	CAACTG	276	6	+	（MYB）Drought-inducibility
SmbZIP23	GARE-motif	TCTGTTG	492	7	-	（GA）Gibberellin responsiveness
SmbZIP23	TGACG-motif	TGACG	1429	5	-	MeJA-responsiveness
SmbZIP24	AT-rich element	ATAGAAATCAA	1752	10	+	binding site of AT-rich DNA binding protein (ATBP-1)
SmbZIP24	G-box	CACGTG	675	6	+	Light responsiveness
SmbZIP24	GT1-motif	GGTTAAT	1467	7	+	Light responsiveness
SmbZIP24	MBS	CAACTG	318	6	+	（MYB）Drought-inducibility
SmbZIP24	TGACG-motif	TGACG	1839	5	+	MeJA-responsiveness
SmbZIP24	LAMP-element	CTTTATCA	414	8	-	Light responsiveness
SmbZIP24	CAT-box	GCCACT	1849	6	-	Meristem expression
SmbZIP24	P-box	CCTTTTG	505	7	+	（GA）Gibberellin responsiveness
SmbZIP24	CGTCA-motif	CGTCA	1839	5	-	MeJA-responsiveness
SmbZIP24	LTR	CCGAAA	223	6	+	Low-temperature responsiveness
SmbZIP24	ARE	AAACCA	1812	6	-	Anaerobic induction
SmbZIP24	ABRE	ACGTG	462	5	-	（ABA）Abscisic acid responsiveness
SmbZIP24	ABRE	CGCACGTGTC	673	9	-	（ABA）Abscisic acid responsiveness
SmbZIP24	ABRE	CACGTG	675	6	+	（ABA）Abscisic acid responsiveness
SmbZIP24	ABRE	ACGTG	676	5	+	（ABA）Abscisic acid responsiveness
SmbZIP24	ABRE	ACGTG	1262	5	-	（ABA）Abscisic acid responsiveness
SmbZIP24	ABRE	ACGTG	1871	5	+	（ABA）Abscisic acid responsiveness
SmbZIP24	G-Box	CACGTT	462	6	+	Light responsiveness
SmbZIP24	G-Box	CACGTG	675	6	+	Light responsiveness
SmbZIP24	G-Box	CACGTT	1262	6	+	Light responsiveness
SmbZIP24	G-Box	CACGTT	1870	6	-	Light responsiveness
SmbZIP24	GA-motif	ATAGATAA	304	8	+	Light responsiveness
SmbZIP24	TCT-motif	TCTTAC	1039	6	-	Light responsiveness
SmbZIP24	TATC-box	TATCCCA	1591	7	+	（GA）Gibberellin responsiveness
SmbZIP24	Box 4	ATTAAT	1056	6	-	Light responsiveness
SmbZIP24	Box 4	ATTAAT	1279	6	-	Light responsiveness
SmbZIP24	Box 4	ATTAAT	1647	6	-	Light responsiveness
SmbZIP24	Box 4	ATTAAT	1774	6	-	Light responsiveness
SmbZIP25	TC-rich repeats	GTTTTCTTAC	506	9	-	Defense and stress responsiveness
SmbZIP25	AuxRR-core	GGTCCAT	327	7	-	（IAA）Auxin responsiveness
SmbZIP25	Box 4	ATTAAT	640	6	+	Light responsiveness
SmbZIP25	GCN4_motif	TGAGTCA	1099	7	-	Endosperm expression
SmbZIP25	GATA-motif	AAGGATAAGG	554	10	-	Light responsiveness
SmbZIP25	G-box	TACGTG	831	6	-	Light responsiveness
SmbZIP25	G-box	ACACGTGT	1088	8	-	Light responsiveness
SmbZIP25	G-box	CACGTG	1089	6	-	Light responsiveness
SmbZIP25	I-box	ccttatcct	554	9	+	Light responsiveness
SmbZIP25	G-Box	CACGTG	1089	6	-	Light responsiveness
SmbZIP25	ABRE	ACGTG	831	5	-	（ABA）Abscisic acid responsiveness
SmbZIP25	ABRE	CACGTG	1089	6	-	（ABA）Abscisic acid responsiveness
SmbZIP25	ABRE	ACGTG	1090	5	+	（ABA）Abscisic acid responsiveness
SmbZIP25	ARE	AAACCA	583	6	+	Anaerobic induction
SmbZIP25	ARE	AAACCA	794	6	-	Anaerobic induction
SmbZIP25	ARE	AAACCA	1211	6	+	Anaerobic induction
SmbZIP25	ARE	AAACCA	1256	6	+	Anaerobic induction
SmbZIP25	ARE	AAACCA	1611	6	-	Anaerobic induction
SmbZIP25	ARE	AAACCA	1825	6	-	Anaerobic induction
SmbZIP25	ARE	AAACCA	1889	6	+	Anaerobic induction
SmbZIP25	LTR	CCGAAA	1047	6	-	Low-temperature responsiveness
SmbZIP26	GCN4_motif	TGAGTCA	858	7	-	Endosperm expression
SmbZIP26	Box 4	ATTAAT	103	6	+	Light responsiveness
SmbZIP26	Box 4	ATTAAT	237	6	+	Light responsiveness
SmbZIP26	Box 4	ATTAAT	1282	6	-	Light responsiveness
SmbZIP26	Box 4	ATTAAT	1294	6	-	Light responsiveness
SmbZIP26	Box 4	ATTAAT	1391	6	-	Light responsiveness
SmbZIP26	GA-motif	ATAGATAA	1151	8	-	Light responsiveness
SmbZIP26	GTGGC-motif	CATCGTGTGGC	1060	10	+	Light responsiveness
SmbZIP26	TC-rich repeats	ATTCTCTAAC	15	9	+	Defense and stress responsiveness
SmbZIP26	AE-box	AGAAACTT	418	8	-	Light responsiveness
SmbZIP26	ATCT-motif	AATCTAATCC	975	9	-	Light responsiveness
SmbZIP26	ARE	AAACCA	743	6	+	Anaerobic induction
SmbZIP26	ARE	AAACCA	1102	6	+	Anaerobic induction
SmbZIP26	CGTCA-motif	CGTCA	1319	5	+	MeJA-responsiveness
SmbZIP26	CGTCA-motif	CGTCA	1616	5	+	MeJA-responsiveness
SmbZIP26	CGTCA-motif	CGTCA	1777	5	+	MeJA-responsiveness
SmbZIP26	LTR	CCGAAA	1810	6	-	Low-temperature responsiveness
SmbZIP26	ABRE	ACGTG	693	5	+	（ABA）Abscisic acid responsiveness
SmbZIP26	ABRE	ACGTG	1775	5	-	（ABA）Abscisic acid responsiveness
SmbZIP26	G-box	TACGTG	692	6	+	Light responsiveness
SmbZIP26	G-box	CACGAC	841	6	-	Light responsiveness
SmbZIP26	G-box	CACGAC	867	6	+	Light responsiveness
SmbZIP26	G-box	CACGAC	1681	6	+	Light responsiveness
SmbZIP26	G-box	CACGTC	1775	6	+	Light responsiveness
SmbZIP26	G-box	CACGAC	1817	6	-	Light responsiveness
SmbZIP26	AT-rich element	ATAGAAATCAA	320	10	-	binding site of AT-rich DNA binding protein (ATBP-1)
SmbZIP26	AT-rich element	ATAGAAATCAA	367	10	+	binding site of AT-rich DNA binding protein (ATBP-1)
SmbZIP26	TGACG-motif	TGACG	1319	5	-	MeJA-responsiveness
SmbZIP26	TGACG-motif	TGACG	1616	5	-	MeJA-responsiveness
SmbZIP26	TGACG-motif	TGACG	1777	5	-	MeJA-responsiveness
SmbZIP26	GATA-motif	AAGATAAGATT	468	10	-	Light responsiveness
SmbZIP27	circadian	CAAAGATATC	1920	9	-	Circadian control
SmbZIP27	ARE	AAACCA	46	6	-	Anaerobic induction
SmbZIP27	ARE	AAACCA	639	6	-	Anaerobic induction
SmbZIP27	ARE	AAACCA	1683	6	-	Anaerobic induction
SmbZIP27	CGTCA-motif	CGTCA	1196	5	-	MeJA-responsiveness
SmbZIP27	Gap-box	CAAATGAA(A/G)A	1339	9.5	+	Light responsiveness
SmbZIP27	CAT-box	GCCACT	1493	6	-	Meristem expression
SmbZIP27	P-box	CCTTTTG	298	7	+	（GA）Gibberellin responsiveness
SmbZIP27	P-box	CCTTTTG	1648	7	+	（GA）Gibberellin responsiveness
SmbZIP27	AE-box	AGAAACAA	921	8	-	Light responsiveness
SmbZIP27	AE-box	AGAAACAA	1841	8	-	Light responsiveness
SmbZIP27	TGACG-motif	TGACG	1196	5	+	MeJA-responsiveness
SmbZIP27	GARE-motif	TCTGTTG	477	7	+	（GA）Gibberellin responsiveness
SmbZIP27	GARE-motif	TCTGTTG	1124	7	+	（GA）Gibberellin responsiveness
SmbZIP27	MBS	CAACTG	918	6	-	（MYB）Drought-inducibility
SmbZIP27	MBS	CAACTG	936	6	+	（MYB）Drought-inducibility
SmbZIP27	GT1-motif	GGTTAA	609	6	+	Light responsiveness
SmbZIP27	chs-CMA2a	TCACTTGA	600	8	+	Light responsiveness
SmbZIP27	TCT-motif	TCTTAC	870	6	+	Light responsiveness
SmbZIP27	TCT-motif	TCTTAC	1104	6	+	Light responsiveness
SmbZIP27	TATC-box	TATCCCA	1596	7	-	（GA）Gibberellin responsiveness
SmbZIP28	chs-CMA1a	TTACTTAA	828	8	+	Light responsiveness
SmbZIP28	TGACG-motif	TGACG	1415	5	-	MeJA-responsiveness
SmbZIP28	TGACG-motif	TGACG	1553	5	-	MeJA-responsiveness
SmbZIP28	TGACG-motif	TGACG	1852	5	-	MeJA-responsiveness
SmbZIP28	TGACG-motif	TGACG	1996	5	+	MeJA-responsiveness
SmbZIP28	TCCC-motif	TCTCCCT	1885	7	+	Light responsiveness
SmbZIP28	G-box	CACGTC	1551	6	+	Light responsiveness
SmbZIP28	G-box	ACACGTGGC	1608	9	-	Light responsiveness
SmbZIP28	G-box	CACGTG	1610	6	-	Light responsiveness
SmbZIP28	GT1-motif	GGTTAAT	1030	7	-	Light responsiveness
SmbZIP28	GT1-motif	GGTTAA	1031	6	-	Light responsiveness
SmbZIP28	GT1-motif	GGTTAA	1390	6	-	Light responsiveness
SmbZIP28	ABRE	ACGTG	1551	5	-	（ABA）Abscisic acid responsiveness
SmbZIP28	ABRE	GCAACGTGTC	1608	9	+	（ABA）Abscisic acid responsiveness
SmbZIP28	ABRE	CACGTG	1610	6	-	（ABA）Abscisic acid responsiveness
SmbZIP28	ABRE	ACGTG	1611	5	+	（ABA）Abscisic acid responsiveness
SmbZIP28	G-Box	CACGTG	1610	6	-	Light responsiveness
SmbZIP28	LTR	CCGAAA	976	6	-	Low-temperature responsiveness
SmbZIP28	LTR	CCGAAA	1944	6	-	Low-temperature responsiveness
SmbZIP28	CGTCA-motif	CGTCA	1415	5	+	MeJA-responsiveness
SmbZIP28	CGTCA-motif	CGTCA	1553	5	+	MeJA-responsiveness
SmbZIP28	CGTCA-motif	CGTCA	1852	5	+	MeJA-responsiveness
SmbZIP28	CGTCA-motif	CGTCA	1996	5	-	MeJA-responsiveness
SmbZIP28	circadian	CAAAGATATC	138	9	+	Circadian control
SmbZIP28	AE-box	AGAAACAA	248	8	-	Light responsiveness
SmbZIP28	AE-box	AGAAACAA	734	8	-	Light responsiveness
SmbZIP28	AE-box	AGAAACAA	1636	8	-	Light responsiveness
SmbZIP28	P-box	CCTTTTG	631	7	+	（GA）Gibberellin responsiveness
SmbZIP28	P-box	CCTTTTG	1399	7	-	（GA）Gibberellin responsiveness
SmbZIP28	TC-rich repeats	ATTCTCTAAC	441	9	+	Defense and stress responsiveness
SmbZIP28	TCT-motif	TCTTAC	826	6	+	Light responsiveness
SmbZIP28	MRE	AACCTAA	1392	7	+	Light responsiveness
SmbZIP28	AuxRR-core	GGTCCAT	1819	7	+	（IAA）Auxin responsiveness
SmbZIP28	TCA-element	CCATCTTTTT	1665	10	+	（SA）Salicylic acid responsiveness
SmbZIP28	Box 4	ATTAAT	341	6	+	Light responsiveness
SmbZIP28	Box 4	ATTAAT	481	6	+	Light responsiveness
SmbZIP28	GCN4_motif	TGAGTCA	1754	7	-	Endosperm expression
SmbZIP29	AE-box	AGAAACTT	245	8	-	Light responsiveness
SmbZIP29	ARE	AAACCA	516	6	-	Anaerobic induction
SmbZIP29	ARE	AAACCA	1398	6	+	Anaerobic induction
SmbZIP29	ARE	AAACCA	1739	6	-	Anaerobic induction
SmbZIP29	ABRE	GCAACGTGTC	85	9	-	（ABA）Abscisic acid responsiveness
SmbZIP29	ABRE	ACGTG	488	5	+	（ABA）Abscisic acid responsiveness
SmbZIP29	AT-rich element	ATAGAAATCAA	373	10	-	binding site of AT-rich DNA binding protein (ATBP-1)
SmbZIP29	G-box	TACGTG	487	6	+	Light responsiveness
SmbZIP29	GATA-motif	AAGATAAGATT	158	10	+	Light responsiveness
SmbZIP29	GARE-motif	TCTGTTG	1794	7	+	（GA）Gibberellin responsiveness
SmbZIP29	TCCC-motif	TCTCCCT	1890	7	+	Light responsiveness
SmbZIP29	MBS	CAACTG	1170	6	+	（MYB）Drought-inducibility
SmbZIP29	Box 4	ATTAAT	567	6	+	Light responsiveness
SmbZIP29	TCA-element	TCAGAAGAGG	585	9	-	（SA）Salicylic acid responsiveness
SmbZIP29	TCT-motif	TCTTAC	122	6	+	Light responsiveness
SmbZIP29	TCT-motif	TCTTAC	664	6	+	Light responsiveness
SmbZIP30	ATCT-motif	AATCTAATCC	1666	9	+	Light responsiveness
SmbZIP30	ATCT-motif	AATCTAATCC	1671	9	+	Light responsiveness
SmbZIP30	ARE	AAACCA	907	6	+	Anaerobic induction
SmbZIP30	ARE	AAACCA	1345	6	+	Anaerobic induction
SmbZIP30	ARE	AAACCA	1886	6	-	Anaerobic induction
SmbZIP30	CGTCA-motif	CGTCA	1375	5	+	MeJA-responsiveness
SmbZIP30	P-box	CCTTTTG	1782	7	+	（GA）Gibberellin responsiveness
SmbZIP30	chs-CMA1a	TTACTTAA	29	8	+	Light responsiveness
SmbZIP30	TGACG-motif	TGACG	1375	5	-	MeJA-responsiveness
SmbZIP30	MBS	CAACTG	473	6	+	（MYB）Drought-inducibility
SmbZIP30	GT1-motif	GGTTAA	203	6	-	Light responsiveness
SmbZIP30	GT1-motif	GGTTAA	552	6	+	Light responsiveness
SmbZIP30	AT-rich element	ATAGAAATCAA	1303	10	+	binding site of AT-rich DNA binding protein (ATBP-1)
SmbZIP30	Box 4	ATTAAT	700	6	+	Light responsiveness
SmbZIP30	Box 4	ATTAAT	754	6	+	Light responsiveness
SmbZIP30	Box 4	ATTAAT	784	6	+	Light responsiveness
SmbZIP30	Box 4	ATTAAT	794	6	+	Light responsiveness
SmbZIP30	TCT-motif	TCTTAC	602	6	-	Light responsiveness
SmbZIP30	TCT-motif	TCTTAC	1586	6	+	Light responsiveness
SmbZIP30	GA-motif	ATAGATAA	180	8	-	Light responsiveness
SmbZIP31	chs-CMA1a	TTACTTAA	1619	8	-	Light responsiveness
SmbZIP31	MBS	CAACTG	1077	6	+	（MYB）Drought-inducibility
SmbZIP31	MBS	CAACTG	1654	6	+	（MYB）Drought-inducibility
SmbZIP31	TGACG-motif	TGACG	354	5	+	MeJA-responsiveness
SmbZIP31	TGACG-motif	TGACG	1074	5	-	MeJA-responsiveness
SmbZIP31	TGACG-motif	TGACG	1157	5	+	MeJA-responsiveness
SmbZIP31	TGACG-motif	TGACG	1823	5	-	MeJA-responsiveness
SmbZIP31	G-box	TACGTG	1536	6	+	Light responsiveness
SmbZIP31	ABRE	ACGTG	1537	5	+	（ABA）Abscisic acid responsiveness
SmbZIP31	CGTCA-motif	CGTCA	354	5	-	MeJA-responsiveness
SmbZIP31	CGTCA-motif	CGTCA	1074	5	+	MeJA-responsiveness
SmbZIP31	CGTCA-motif	CGTCA	1157	5	-	MeJA-responsiveness
SmbZIP31	CGTCA-motif	CGTCA	1823	5	+	MeJA-responsiveness
SmbZIP31	LTR	CCGAAA	905	6	-	Low-temperature responsiveness
SmbZIP31	ARE	AAACCA	902	6	-	Anaerobic induction
SmbZIP31	ARE	AAACCA	1557	6	+	Anaerobic induction
SmbZIP31	ARE	AAACCA	1992	6	+	Anaerobic induction
SmbZIP31	AE-box	AGAAACAA	531	8	+	Light responsiveness
SmbZIP31	TCT-motif	TCTTAC	204	6	-	Light responsiveness
SmbZIP31	TCA-element	CCATCTTTTT	1123	9	-	（SA）Salicylic acid responsiveness
SmbZIP31	TGA-element	AACGAC	1181	6	-	（IAA）Auxin responsiveness
SmbZIP31	Box 4	ATTAAT	459	6	+	Light responsiveness
SmbZIP31	Box 4	ATTAAT	1842	6	-	Light responsiveness
SmbZIP31	GCN4_motif	TGAGTCA	700	7	-	Endosperm expression
