# Supplementary material for: Genome-Wide Analysis of bZIP Transcription Factor Family and Its Expression in Graft Healing of Soapberry (Sapindus mukorossi Gaertn.)
Source: Int J Mol Sci. 2025 May 19;26(10):4862. doi: 10.3390/ijms26104862 (PMC12111899; doi:10.3390/ijms26104862)
Supplement: Supplementary file 1 [file ijms-26-04862-s001.zip › ijms-3541448-supplementary/Table S6. Primer in RT-qpcr.xlsx]

## Sheet: Sheet1
Table S6. Primer in RT-qpcr
Gene name	Gene ID	Forward primer sequences(5'-3')	Reverse primer sequences(5'-3')
SmACT	Samuk13G0061200	AGAAAGTTGGCCTCGCTGAA	CAGGAACCAGACCACCTGTC
SmbZIP1	Samuk01G0048100.1	TGCCTGGTGTACCCTCCTTATC	TTCTCGGTCGTTGCAGTTTCT
SmbZIP6	Samuk02G0134900.1	AGCCCTGTCAGCCCAAACT	TTCTCCAGCGGGACTTCCT
SmbZIP11	Samuk03G0096300.1	GATGCAGTCAAATCGGGAGTC	TCTACTTTTAAGTGACCAGCCTGTG
SmbZIP12	Samuk03G0193800.1	GACCAGTTCTGGCTCGGACA	CACCTGCTTCTGCTTCCTCAT
SmbZIP17	Samuk09G0105700.1	TTTGGTGAGATGACGCTGGAG	GGTGGCATAGGTTGATAAGTAGGAT
SmbZIP28	Samuk14G0074700.1	CGCACCCACATTTCAAGTCA	GCTGCTCCTCAGCTTCATCC
